# Supplementary material for: Transcript profiling reveals expression differences in wild-type and glabrous soybean lines
Source: BMC Plant Biol. 2011 Oct 26;11:145. doi: 10.1186/1471-2229-11-145 (PMC3217893; doi:10.1186/1471-2229-11-145)
Supplement: Additional file 2 — The top 300 genes that are highly expressed in Clark standard and Clark glabrous. [file 1471-2229-11-145-S2.XLSX]

## Sheet: additional file 1
Additional file 2. The top 300 genes that are highly expressed in Clark standard and Clark glabrous.
DGE tag ID	Tag	CS Norm DGE	CG Norm DGE	Annotation	Category	Three confirmation ESTs
DGE0000001	ATTTCGTAGCTTTTTA	12083	10032.1	ATINT2 (Inositol transporter 2); carbohydrate transporter [Arabidopsis thaliana]	transporters/carriers	GMFL01-25-A08 5', GMFL01-30-A04 5', 454GmaGlobSeed869376
DGE0000003	ATTTTATCAAATAAAT	5734.68	4740	vicianin hydrolase [Vicia sativa subsp. nigra]	seed storage protein related	GMFL02-40-N24 3', GMFL02-50-E17 3', GMFL02-39-O07 3'
DGE0000004	ACCTTGCTGACCCTGT	4903.83	4329.36	photosystem II type I chlorophyll a/b-binding protein [Glycine max]	photosynthesis related	GMFL02-49-C15 3', GMFL02-49-N21 3', GMFL02-51-O10 3'
DGE0000005	ACCTTGCGGACCCAGT	4371.7	3385.96	putative chloroplast chlorophyll a/b-binding protein [Carya cathayensis]	photosynthesis related	GMFL02-49-C09 3', GMFL02-44-L19 3', GMFL02-41-C21 3'
DGE0000006	GAATGAAATGATAGTA	4092.34	5079.57	glycine-rich RNA-binding protein [Lolium perenne]	function unclear	GMFL02-49-K23 3', GMFL01-22-B16 3', GMFL01-21-O18 3'
DGE0000008	TATGAATGTCAAATCA	3589.36	3609.15	lipoxygenase-9 [Glycine max]	lipid biosynthesis/metabolism	GMFL02-41-E05 3', GMFL02-46-J01 3', GMFL02-44-D12 3'
DGE0000009	TGAACAGTTGTTAATG	3123.4	2769.15	histone H2B.4 [Zea mays]	histone related	GMFL02-42-I21 3', GMFL01-45-F16 3', GMFL01-45-F16 5'
DGE0000010	AAGTGTATCTCTTTGA	2843.83	1760.64	gamma glutamyl hydrolase [Glycine max]	cell wall/membrane related	GMFL02-38-D10 3', GMFL02-39-L02 3', GMFL02-48-P09 3'
DGE0000012	TACCTTAATGGCATCA	2544.68	1.06383	seed coat BURP domain protein 1 [Glycine max]	function unclear	Gm-r1083-3435 3', GMFL01-33-D11 3', GLNA124TF JCVI-SOY3
DGE0000013	AGTGTGAAGGAATTAT	2332.77	2532.13	protease inhibitor [Glycine max]	defense/stress related	Gm-c1084-5803 5', GMFL02-50-M15 3', GMFL01-16-D23 5'
DGE0000014	CTGTTGCCAACAATGC	2326.38	1661.06	chlorophyll a/b binding protein type II [Glycine max]	photosynthesis related	GMFL02-49-B15 3', GMFL02-51-C03 3', GMFL02-42-A04 3'
DGE0000015	GACGGTGGCAAAATTG	2077.66	2036.6	elongation factor 1A SMV resistance-related protein [Glycine max]	protein biosynthesis/metabolism	GMFL02-46-F10 3', Gm-r1089-3525, GMFL02-43-H03 3'
DGE0000016	TATCAAGTGAGAATGT	1972.13	1212.13	photosystem II type I chlorophyll a/b-binding protein [Glycine max]	photosynthesis related	Gm-r1083-1642, GMFL02-49-B17 3', GMFL02-39-L22 3'
DGE0000017	ATCTTGGAAGCTGTTT	1968.94	1613.62	60S ribosomal protein L13a, putative [Ricinus communis]	ribosome related	Gm-c1052-2810 5', GMFL02-42-I11 3', GMFL01-44-C09 3'
DGE0000019	TCCTCGGAGGCCACAG	1887.66	1052.13	vegetative storage protein [Glycine tomentella]	seed storage protein related	GMFL02-51-O18 3', GMFL02-51-B12 3', GMFL02-44-F06 3'
DGE0000020	ATGAAGTTCTCTTTAA	1844.26	1755.53	nodulin-26 [Glycine max]	nodulation related	GMFL02-51-O14 3', GMFL02-44-I14 3', GMFL02-43-J13 3'
DGE0000021	ACTAGATGTATCTAAG	1842.13	981.915	non-specific lipid transfer-like protein [Prosopis juliflora]	transporters/carriers	Gm-r1088-4578, GMFL01-26-K18 3', GMFL01-26-K18 5'
DGE0000022	ATTTTGATAATTGAGT	1734.47	1536.38	60S ribosomal protein L18a, putative [Ricinus communis]	ribosome related	Gm-r1021-2273 3', GMFL01-26-K20 3', GLPAK21TR JCVI-SOY1
DGE0000023	TGGAATTTTACCAGTT	1725.53	1337.66	methionine synthase [Glycine max]	protein biosynthesis/metabolism	GMFL02-51-M13 3', GMFL02-49-L19 3', GMFL02-46-H05 3'
DGE0000024	TCTCGTAAGTTGTATT	1712.98	1571.06	TPA: ubiquitin-60S ribosomal L40 fusion protein [Vitis vinifera]	ribosome related	Gm-r1021-980 3', GMFL01-30-K15 3', GMFL01-30-K15 5'
DGE0000025	TTGTTTGGACTAAAGA	1700.64	1169.36	glutamine synthetase precursor [Glycine max]	protein biosynthesis/metabolism	Gm-c1073-2895 5', GMFL02-52-F03 3', GMFL02-48-C15 3'
DGE0000026	CTTTTGTGTATTGAAG	1685.74	1429.57	histone H2 [Populus trichocarpa]	histone related	Gm-c1065-6392 5', GMFL01-15-B04 3', HYI31.xg_B09_077
DGE0000027	CTTTATTTCTCGTTTT	1623.4	1578.3	histone H3 [Zea mays]	histone related	GMFL02-48-N17 3', GMFL02-35-O20 3', GMFL01-02-D21 3'
DGE0000028	CTTCTTTGTATGGAAT	1620.43	1484.47	similar to Histone H2B isoform 2 [Vitis vinifera]	histone related	GMFL02-50-N14 3', GMFL02-42-E03 3', GMFL01-45-J17 3'
DGE0000029	AATTGAGTTTCCCATT	1610.85	1812.98	calreticulin-1 [Glycine max]	protein biosynthesis/metabolism	GMFL02-39-D18 3', GMFL01-44-E17 3', GMFL01-42-P15 3'
DGE0000030	AATATCAGACGATTTT	1588.94	1502.13	60S ribosomal protein L7, putative [Ricinus communis]	ribosome related	Gm-r1070-4817 3', GMFL01-39-P14 3', GMFL01-43-K12 3'
DGE0000031	TTTCTTGTTATGGCCT	1565.53	1058.3	Plastocyanin A, chloroplast precursor, putative [Ricinus communis]	photosynthesis related	GMFL02-39-I20 3', GMFL02-42-G10 3', GMFL02-48-P06 3'
DGE0000032	AATTGGATTTTGATTA	1564.04	1380	triosephosphate isomerase [Glycine max]	sugar biosynthesis/metabolism	GMFL02-38-E13 3', GMFL02-44-E22 3', GMFL02-44-B13 3'
DGE0000035	GAAGAGAAAGCAATAA	1541.49	1480.43	lipoxygenase [Glycine max]	lipid biosynthesis/metabolism	Gm-r1021-2641 3', GMFL02-50-P23 3', GMFL02-38-J21 3'
DGE0000036	TATCCTGGACTATGAG	1529.57	1492.77	SAH7 [Arabidopsis thaliana]	hypothetical/unknown	Gm-r1088-4861, GMFL01-17-J01 3', GLRAR34TR JCVI-SOY3
DGE0000037	ATTATGATAATTGAGT	1519.57	1444.04	60S ribosomal protein L18a [Zea mays]	ribosome related	GLMDQ40TR JCVI-SOY2, GLQAC24TR JCVI-SOY2, GLLDR92TF JCVI-SOY1
DGE0000038	GTGTGTTTGTTATTGA	1482.98	1646.38	chalcone synthase [Dictamnus albus]	flavinoid biosynthesis	GLPAD40TR JCVI-SOY1, GLPAD40TF JCVI-SOY1, Gm-c1071-3706 5'
DGE0000039	ATATAGGAGCAATTTG	1470.64	1303.83	histone h2b, putative [Ricinus communis]	histone related	Gm-c1087-4680 5' , GMFL01-49-P19 3', GMFL01-42-B09 3'
DGE0000041	ACTATTTTCGGCTGCA	1391.28	1063.19	photosystem 1 subunit 5 [Brachypodium sylvaticum]	photosynthesis related	Gm-c1050-2807 5', GMFL02-38-D11 3', GMFL02-49-I02 3'
DGE0000044	GTGTTCAGACTAAAAC	1334.68	1208.09	60S ribosomal protein L13, BBC1 protein [Arabidopsis thaliana]	ribosome related	Gm-r1088-7068, GMFL02-49-L20 3', GMFL01-30-B08 3'
DGE0000046	AACATTGTGGTGGTTG	1296.81	2000.64	auxin down-regulated protein [Glycine max]	hypothetical/unknown	GMFL01-02-M24 3', GMFL01-02-M23 5', GMFL01-29-H09 3'
DGE0000047	CGTCTATTTTCATGTA	1274.26	910.426	light-harvesting complex I protein Lhca4 [Populus trichocarpa]	photosynthesis related	Gm-r1083-1711 , ACBU1494 3', Gm_ck9757
DGE0000048	CATCTATTTTCATGTA	1267.23	1016.38	light-harvesting complex I protein Lhca4 [Populus trichocarpa]	photosynthesis related	Gm-c1048-6711 5', Gm_ckr1331, Gm_ck8743
DGE0000049	AATTTTGAGAATTCAG	1264.89	1063.62	40S ribosomal protein S24, putative [Ricinus communis]	ribosome related	Gm-r1089-3829, GMFL01-36-A17 3', GLNDR15TR JCVI-SOY3
DGE0000050	GCTTATAACTTCAGAT	1247.45	1267.02	40S ribosomal protein S24, putative [Ricinus communis]	ribosome related	Gm-r1030-2202 5', GMFL02-43-F02 3', GMFL01-30-M15 3'
DGE0000051	AATAAATGTTTCTGAA	1242.77	811.489	50S ribosomal protein CL25, chloroplast precursor, putative [Ricinus communis]	ribosome related	Gm-c1048-3645 5', GMFL02-50-J03 3', GMFL01-46-G02 3'
DGE0000052	TAATTTGATTTGTATC	1230.21	845.532	photosystem I psaH protein [Arachis hypogaea]	photosynthesis related	GMFL02-44-D20 3', GMFL02-52-A02 3', GMFL01-07-C10 5'
DGE0000053	TCTTCCCCAGCTGTTA	1230	724.681	ribulose-1,5-bisphosphate carboxylase small subunit rbcS1 [Glycine max]	sugar biosynthesis/metabolism	GMFL01-14-B18 5', GMFL01-14-I16 5', GMFL01-14-K14 3'
DGE0000054	AATTGAATTTTCCATT	1225.32	1221.28	calreticulin-1 [Glycine max]	protein biosynthesis/metabolism	Gm-c1087-48 5', GMFL02-39-E03 3', GMFL01-24-C20 3'
DGE0000055	AATATCAGACTATTTT	1220.64	1204.89	60S ribosomal protein L7 [Elaeis guineensis]	ribosome related	Gm-r1070-2361 3', GMFL02-41-P01 3', GMFL02-50-L05 3'
DGE0000056	CTCACTGTACAAGATG	1197.45	902.766	Photosystem II 5 kDa protein, chloroplast precursor, putative [Ricinus communis]	photosynthesis related	Gm-c1074-10217 5', GMFL02-41-I07 3', GMFL02-41-H11 3'
DGE0000059	ATTTGGCTGACCCCGT	1184.04	849.149	Type III chlorophyll a/b-binding protein [Solanum lycopersicum]	photosynthesis related	Gm-r1030-270, GMFL02-49-D06 3', GMFL02-48-P24 3'
DGE0000060	AATGCTTATTTGAGAT	1175.96	779.149	enoyl-ACP reductase [Malus x domestica]	lipid biosynthesis/metabolism	Gm-r1083-464 3', GLPAC19TR JCVI-SOY1, GLPA208TR JCVI-SOY1
DGE0000061	AATGACTAGTTGTATG	1166.6	1448.72	cyclophilin ROC7 [Arabidopsis thaliana]	protein biosynthesis/metabolism	Gm-r1070-1332 3', GMFL02-50-B22 3', GMFL02-35-C22 3'
DGE0000062	TTTACGCGCTCTTTTT	1152.98	804.255	photosystem I reaction center subunit III [Vigna radiata]	photosynthesis related	GMFL02-40-O19 3', GMFL01-16-K22 3', GMFL01-31-A07 3'
DGE0000063	TAGCACTTGATTCCTG	1147.45	1063.4	histone H2 [Populus trichocarpa]	histone related	Gm-r1021-258 3', GLLCZ93TF JCVI-SOY1, GLNBH58TF JCVI-SOY3
DGE0000064	TGCTGAGAGAGCTCCA	1143.83	876.596	chlorophyll A/B binding protein, putative [Ricinus communis]	photosynthesis related	Gm-r1089-7193, GMFL02-41-D22 3', GMFL02-52-K05 3'
DGE0000065	AAACTCAAACAATAAT	1129.57	1127.66	cytochrome c oxidase subunit 2	other	GMFL02-45-D04 3', GMFL01-02-H19 3', GMFL01-26-B17 3'
DGE0000066	ATTGCTAGGACATGGT	1118.94	952.553	60S ribosomal protein L38, putative [Ricinus communis]	ribosome related	Gm-r1030-2846 5', GMFL01-46-L10 5', GLRAJ64TR JCVI-SOY3
DGE0000068	TGATTTCTTTTCTGGA	1097.66	1065.74	ribosomal protein S11 [Glycine max]	ribosome related	GMFL02-49-E08 3', GMFL02-44-H04 3', GMFL02-38-M03 3'
DGE0000069	ATTTTCCTTTATATTT	1074.26	1116.81	60S ribosomal protein L17 [Vernicia fordii]	ribosome related	Gm-r1030-558 5', GMFL02-38-N11 3', GMFL02-42-P01 3'
DGE0000070	GTGGAAGTGGAATGAG	1068.72	798.298	photosystem I subunit PSI-E [Nicotiana sylvestris]	photosynthesis related	Gm-r1088-8142, GMFL02-46-H10 3', GMFL02-39-E01 3'
DGE0000071	CTGAAGTTTTCTTTTA	1067.87	1136.6	nodulin-26 [Glycine max]	nodulation related	Gm-r1083-3774, GMFL02-44-F14 3', GMFL02-43-C23 3'
DGE0000072	AGCTGGCTTCCTTATC	1067.23	952.553	poly(A)-binding protein [Cucumis sativus]	transcription related	Gm-r1083-1667, GMFL01-38-I04 3', GLRAC83TR JCVI-SOY3
DGE0000073	GTTTATTTCAAATTTT	1066.17	984.894	60S ribosomal protein L3, putative [Ricinus communis]	ribosome related	Gm-r1088-6328, GMFL01-38-D22 3', GMFL01-33-N24 3'
DGE0000074	CTGAGTATTATTACTT	1041.7	1170.85	acid phosphatase [Glycine max]	function unclear	GMFL02-49-B05 3', GMFL01-01-M24 3', GMFL01-45-G17 3'
DGE0000075	TGTCCTGGACTTGAGG	1030.85	1014.47	Pollen-specific protein C13 precursor, putative [Ricinus communis]	function unclear	Gm-c1036-8677 5', GMFL02-51-O12 3', GMFL01-29-D10 3'
DGE0000077	AATCGAATTCTGAATA	1015.11	855.957	ribosomal protein S9, putative [Ricinus communis]	sugar biosynthesis/metabolism	GLNDP55TF JCVI-SOY3, GMFL01-21-M05 3', gmrtDrNS01_37-B_M13R_G07_051.s2
DGE0000078	TTGAGAAATTTCAGAT	1011.49	1029.36	zinc finger protein, putative [Ricinus communis]	transcription related	Gm-r1070-4457 3', GMFL02-41-K24 3', GMFL01-25-P18 3'
DGE0000079	CTTATTTGTGCAATAG	1000.64	697.872	subunit of photosystem I [Cucumis sativus]	photosynthesis related	Gm-r1089-6811, GMFL02-46-L09 3', GMFL02-45-E22 3'
DGE0000080	ATAATAATTGTTGGAT	986.17	716.596	chloroplast chlorophyll a/b binding protein cab-BO3-1 [Bambusa oldhamii]	photosynthesis related	Gm-r1070-475 3', GMFL02-45-J13 3', GMFL02-40-I21 3'
DGE0000081	ATAAGACTTATTGATT	974.255	894.468	60S ribosomal protein L37, putative [Ricinus communis]	ribosome related	Gm-r1030-3727 5', GMFL02-45-F01 3', GMFL01-05-P24 3'
DGE0000082	ATTCATGACCGTTATT	968.511	1091.06	aquaporin [Manihot esculenta]	other	GMFL02-48-J05 3', GMFL01-46-J20 3',
DGE0000084	ACAATAATTGTTGGAT	927.234	795.106	chlorophyll A/B binding protein, putative [Ricinus communis]	photosynthesis related	Gm-c1049-6678 5', GMFL02-40-I03 3', GMFL01-30-E22 3'
DGE0000085	TTGTTATAATACATTA	925.106	845.957	ribosomal protein S11 [Glycine max]	ribosome related	Gm-r1030-2439 5', GMFL02-49-E08 3', GMFL02-38-M03 3'
DGE0000086	ATTTATTATGTTTATT	924.255	1423.19	cytochrome P450 monooxygenase CYP76O2 [Glycine max]	other	GLND796TF JCVI-SOY3, GMFL01-22-B06 3', GMFL01-27-C05 3'
DGE0000088	TCAGTTTATATTGAGT	920.213	774.681	GA-like protein [Cicer arietinum]	function unclear	Gm-r1088-8183, GMFL01-49-K09 5', GMFL01-15-L07 3'
DGE0000090	TGTTCGGCTTGATGAG	892.553	586.809	putative rubisco subunit binding-protein alpha subunit [Trifolium pratense]	sugar biosynthesis/metabolism	GMFL02-40-K12 3', GMFL02-49-F03 3', gmrtDrNS01_39-D_M13R_H12_082.s3
DGE0000091	TTATTTATTTTACTTA	890.213	809.574	40S ribosomal protein S18, putative [Ricinus communis]	ribosome related (was other)	GLNDB83TF JCVI-SOY3, GMFL02-47-B03 3', 454GmaGlobSeed497771
DGE0000092	TGCTAGTCAGGAGTTT	890	890.426	histone H2A [Cicer arietinum]	histone related	Gm-r1070-663 3', GMFL01-34-C21 3', GLME086TR JCVI-SOY2
DGE0000093	AACTAAAAACATGTAC	877.021	635.745	S-adenosylmethionine synthetase [Phaseolus lunatus]	protein biosynthesis/metabolism	Gm-r1083-3460 , GMFL02-50-J20 3', GMFL02-50-B24 3'
DGE0000094	TCTATTATGCATTATG	868.085	820	nuclear acid binding protein, putative [Ricinus communis]	transcription related	Gm-c1016-9556 5', GMFL02-45-O06 3', GMFL01-08-A07 3'
DGE0000095	TAAAATTGGATGCATT	864.894	655.532	chlorophyll a/b-binding protein CP24 precursor [Vigna radiata]	photosynthesis related	Gm-c1036-7287 5', GMFL01-25-E09 3', GMFL01-48-I10 3'
DGE0000096	AGGAAGTATGGCCTTA	859.149	861.277	40S ribosomal protein S29, putative [Ricinus communis]	ribosome related	GMFL02-46-A17 3', GMFL01-51-F13 3', GMFL01-36-H08 3'
DGE0000097	TTCTTGTTACTCTGAT	844.681	431.277	poly(A)-binding protein C-terminal interacting protein 6 [Cucumis sativus]	transcription related (was function unclear)	Gm_ck27059, GMFL01-37-K13 5', GMFL01-05-N20 3'
DGE0000098	AATTAGTTTACTTCAA	840.638	798.085	ribosomal protein L36 [Rheum australe]	ribosome related	Gm-r1030-3473 5', GMFL01-20-J02 3', GMFL01-35-E24 5'
DGE0000099	AGCTGGCTTCATTATC	838.936	705.957	polyadenylate-binding protein, putative [Ricinus communis]	transcription related	Gm-r1088-2733 , GLNC865TF JCVI-SOY3, gmrtDrNS01_25-C_M13R_E10_072.s4
DGE0000100	TTTGTGTGTTTCTTGT	836.383	1002.55	caffeoyl-CoA O-methyltransferase [Leucaena leucocephala]	cell wall/membrane related	Gm-c1080-1310 5', GLRAU86TR JCVI-SOY3, GLLE475TR JCVI-SOY1
DGE0000101	AAGTATTTTTGATGCA	834.468	785.745	glyceraldehyde-3-dehydrogenase C subunit [Glycine max]	sugar biosynthesis/metabolism	GMFL02-50-H22 3', GMFL02-39-B23 3', GMFL02-45-B18 3'
DGE0000102	AGTAATTGTGCATGAA	831.915	845.106	putative histone [Medicago truncatula]	histone related	Gm-r1070-8326, GMFL01-30-J02 3', GMFL01-24-F22 3'
DGE0000103	AATGTGTTAGACCCGT	828.511	789.787	30S ribosomal protein S8, putative [Ricinus communis]	ribosome related	Gm-r1030-2934 5', GMFL01-34-B21 3', GMFL01-47-H18 3'
DGE0000104	TAATTATATTTTCTTT	825.106	459.787	50S ribosomal protein L1p, putative [Ricinus communis]	ribosome related	Gm-r1083-326 3', GMFL01-48-E15 3', ACBU6365 3'
DGE0000105	CTTGATGAAGTCTTAT	806.596	578.511	Plastocyanin A, chloroplast precursor, putative [Ricinus communis]	photosynthesis related	GMFL02-39-I20 3', GMFL01-08-H20 5', GMFL01-50-C17 3'
DGE0000106	AAGACTCAAAGGTGAC	806.596	819.574	histone h2a, putative [Ricinus communis]	histone related	Gm-c1043-2298 5', GMFL02-42-I22 3', GMFL01-33-J10 3'
DGE0000107	AAGAAGGGCGCCGGAG	802.128	635.957	histone h2a, putative [Ricinus communis]	histone related	GMFL01-20-D18 3', GMFL01-24-I05 3', 454GmaGlobSeed877631
DGE0000108	TTAGATTTTGTGTTGA	797.021	773.83	HMG-Y related protein variant A [Glycine max]	transcription related	Gm-r1021-1754 3', GMFL01-19-C14 3', gmrtDrNS01_38-D_M13R_C04_028.s0
DGE0000109	GGTTTGCAAGTAATAA	792.34	701.277	lipoxygenase [Glycine max]	lipid biosynthesis/metabolism	Gm-c1076-2486 5', GMFL01-14-E16 3', GMFL01-21-K20 3'
DGE0000110	GTTTCGTGTTCTTTTT	785.957	789.362	60S ribosomal protein L12, putative [Ricinus communis]	ribosome related	Gm-r1070-6145 3', GMFL01-14-F02 3', GMFL01-29-E21 3'
DGE0000111	ATATTATTTTGTTGTC	783.191	710.851	alpha NAC-like protein [Arabidopsis thaliana]	transporters/carriers	Gm-c1071-2723 5', Gm_ck41521, Gm_ck22945
DGE0000112	CAGACCAAGCTGCACT	779.362	569.362	chlorophyll A/B binding protein, putative [Ricinus communis]	photosynthesis related	Gm-r1089-7193, GMFL02-42-B09 3', GMFL02-37-L23 3'
DGE0000114	ACTTCTTTTGAGTGAT	759.787	658.936	histone H4 [Zea mays]	histone related	Gm-r1021-693 3', Gm-c1087-3237 5', Gm-c1065-9783 5'
DGE0000115	AAATACTCGTGCTTGG	756.17	702.128	SLL1 protein [Primula vulgaris]	function unclear	Gm-c1081-3606 5', GMFL01-41-E14 3', GMFL01-52-B09 3'
DGE0000116	TTTCGGACCTAAAAAA	754.255	707.234	cytosolic ascorbate peroxidase 1 [Glycine max]	defense/stress related	Gm-c1048-4510 5', GLRA350TR JCVI-SOY3, GLRAD60TR JCVI-SOY3
DGE0000117	CGCGATATTGAATCCA	751.277	695.106	nuclear transport factor, putative [Ricinus communis]	transporters/carriers	Gm-r1030-1648 5', GMFL01-08-M15 3', gmrtDrNS01_34-D_M13R_E03_023.s2
DGE0000118	TAGTTTTTGTCTGAAG	745.957	622.553	chlorophyll a-b binding protein of LHCII type III [Zea mays]	photosynthesis related	Gm-c1053-3820 5', GMFL01-17-E23 3', GMFL01-26-B09 3'
DGE0000119	AAATTTGTCTATTGCT	742.128	487.021	ribosomal protein L24	ribosome related	Gm-c1087-1292 5', GMFL01-08-A14 3', GLNCZ09TF JCVI-SOY3
DGE0000121	AATATGATATAATGAC	731.277	521.915	In2-1 protein [Glycine max]	defense/stress related	Gm-r1070-5439 3', GLQAC01TR JCVI-SOY2, GLMD379TF JCVI-SOY2
DGE0000122	ATTGTGTGTTTATGGA	728.085	514.468	hypothetical protein [Vitis vinifera]	hypothetical/unknown	Gm-c1074-9346 5', GMFL01-10-G08 3', Gm_ck44129
DGE0000123	TGTTGTTGTCTTTGTT	727.872	625.745	histone H2A.F/Z [Arabidopsis thaliana]	histone related (was other)	GLPA693TR JCVI-SOY1, GLLEJ29TF JCVI-SOY1, GLLEJ29TR JCVI-SOY1
DGE0000124	GTGTTGACAACTTAGC	727.021	1078.94	(iso)flavonoid glycosyltransferase [Medicago truncatula]	flavinoid biosynthesis	Gm-r1070-1510, GMFL02-38-K08 3', GMFL01-14-A20 3'
DGE0000125	AATTTTGACAATTCAG	714.043	637.872	40S ribosomal protein S24, putative [Ricinus communis]	ribosome related	Gm-r1030-1976 5', GMFL01-48-B11 3', GLNCW73TF JCVI-SOY3
DGE0000126	TGTTGTTATTTTTGGT	712.766	694.255	60S ribosomal protein L27A [Vernicia fordii]	ribosome related	Gm-r1030-2804 5', GMFL02-33-P03 3', GMFL02-47-H04 3'
DGE0000127	TATAATATAAAGATTC	708.511	422.766	putative ATP synthase gamma chain 1, chloroplast [Oryza sativa Japonica Group]	other	Gm-c1048-5520 5', GMFL01-34-L22 3', GMFL01-30-K10 3'
DGE0000129	GACGGTGGCAAGACTC	704.468	771.277	elongation factor 1A SMV resistance-related protein [Glycine max]	protein biosynthesis/metabolism	Gm-r1021-3572, GMFL02-50-A05 3', GMFL02-37-K17 3'
DGE0000130	CGGTTAAGAGAACTTA	700	525.106	chloroplast photosystem II subunit X [Vigna radiata]	photosynthesis related	Gm-r1030-2161 5', GMFL02-38-O08 3', GMFL02-39-B11 3'
DGE0000132	CTTTTGTTAAATAACA	692.979	797.872	cytosolic ascorbate peroxidase 1 [Glycine max]	defense/stress related	GMFL02-52-J21 3', GMFL02-49-I23 3', GMFL02-52-I04 3'
DGE0000133	TGTGGCCCAGGATTGC	688.298	696.809	ribosomal protein L17 [Castanea sativa]	ribosome related	Gm-r1083-1756, GMFL01-45-D21 3', GMFL01-45-D21 5'
DGE0000134	AAATGTGAAATATGAG	684.043	416.596	21 kDa protein precursor, putative [Ricinus communis]	hypothetical/unknown	Gm-r1083-1756, CCCC15300 3', CCCC14945 3'
DGE0000135	TCAAACTCTCTAAATA	679.149	650.638	immunophilin [Vicia faba]	protein biosynthesis/metabolism	Gm-c1071-4174 5', GMFL01-20-E03 3', GMFL01-38-A20 3'
DGE0000136	AATGCCATTGCCTATC	675.319	538.511	NADPH-protochlorophyllide oxidoreductase [Vigna radiata]	other	Gm-c1018-1060 5', GMFL02-37-O05 3', GMFL02-43-M01 3'
DGE0000137	TTATATGTCTTTTGTT	672.128	896.383	dirigent-like protein pDIR1 [Picea glauca]	function unclear	Gm-c1065-9827 5', GMFL01-06-L03 3', GMFL01-03-F24 3'
DGE0000138	TTGCTACGTTGGTATC	661.702	552.128	chlorophyll A/B binding protein, putative [Ricinus communis]	photosynthesis related	Gm-r1089-7494, GMFL02-50-A04 3', GMFL02-49-P23 3'
DGE0000139	GTCTAATGTTCTGTTG	659.787	662.766	cystathionine-gamma-synthase precursor [Glycine max]	protein biosynthesis/metabolism	Gm-r1088-3454 3', CCCC21513 3', CCCC21405 5'
DGE0000140	GCTTCAGCCCTTCATG	658.298	585.957	lipoxygease L-4 [Glycine max]	lipid biosynthesis/metabolism	GMFL02-46-K21 3', GMFL02-52-G06 3', GMFL02-45-C22 3'
DGE0000141	ACACGCTTGCTGTTAA	656.809	550	ribosomal protein L30 [Lupinus luteus]	ribosome related	Gm-c1043-1912 5', CCCC20696 5', CCCC8939 3'
DGE0000142	ACAGTAGTAGGTTTGT	653.404	531.489	histone 2 [Populus trichocarpa]	histone related	Gm-r1070-7571 3', GLLC375TF JCVI-SOY1 , Gm_ck27469
DGE0000143	CTGTACTTAAAGTCAA	648.085	555.106	HMG-1 [Canavalia gladiata]	other	CCCC19821 3', CCCC21720 3', CCCC15668 5'
DGE0000144	CTAAACTGAAATATTT	641.702	644.043	histone H3 [Zea mays]	histone related	GMFL01-04-O11 3', CCCC19405 3', CCCC19312 3'
DGE0000145	TTAAATTGTTGATTTG	636.596	401.702	photosystem I psaH protein [Arachis hypogaea]	photosynthesis related	Gm-c1054-2574 5', GMFL01-29-M12 3', GMFL01-10-I22 5'
DGE0000146	ATGAAGAGGCTAGGAG	632.34	631.277	30S ribosomal protein S8, putative [Ricinus communis]	ribosome related	GMFL02-52-N20 3', GMFL02-51-F16 3', GMFL02-37-I15 3'
DGE0000147	TGTATGGAATTGGGAA	631.489	410.426	plastid ribosomal protein S9 precursor [Spinacia oleracea]	ribosome related	Gm-r1070-8695 3', GMFL02-41-O08 3', GMFL02-40-F17 3'
DGE0000149	ATGTTAAAATTTTCAA	627.66	547.66	ribosomal protein L23a [Fritillaria agrestis]	ribosome related	Gm-r1021-3658 3', GLPAV16TF JCVI-SOY1, Gm-c1028-7665 5'
DGE0000150	CTTTGGTGTGAAAAAA	622.979	867.234	putative caffeic acid methyl transferase [Arachis hypogaea]	cell wall/membrane related	Gm-c1048-6716 5', Gm_ck4710, Gm_ck28392
DGE0000151	GTTGATTTTTCGAAGT	621.915	580.638	60S ribosomal protein L7A [Arabidopsis thaliana]	ribosome related	Gm-c1087-4783 5', CCCC22676 3', GMFL02-41-D05 3'
DGE0000152	AGTTTAAGAGCAAATT	614.255	464.894	nodulin 24 [Glycine max]	nodulation related	GLRAF34TR JCVI-SOY3, GLRA915TF JCVI-SOY3, GLNDM43TF JCVI-SOY3
DGE0000154	TAACTATTGGTTAGTT	610.638	254.681	JAZ1/TIFY10A (JASMONATE-ZIM-DOMAIN PROTEIN 1) [Arabidopsis thaliana]	defense/stress related	Gm-r1088-5167, CCCC17986 3', CCCC13550 3'
DGE0000155	GATATATATCATAATG	610	441.489	chloroplast ferredoxin I [Nicotiana tabacum]	photosynthesis related	GMFL02-51-N23 3', GMFL02-41-H13 3', GMFL02-39-A18 3'
DGE0000156	AACTAAAAAATGTACT	607.872	427.021	S-adenosylmethionine synthetase [Phaseolus lunatus]	protein biosynthesis/metabolism	Gm-r1030-1659 5', GMFL02-44-N02 3', GMFL02-36-D19 3'
DGE0000157	TTGGGAAACTGATGGA	605.532	611.702	40S ribosomal protein S3A like protein [Arabidopsis thaliana]	ribosome related	GMFL02-44-L06 3', CCCC771 5', CCCC8903 3'
DGE0000158	GAACATCTCTTTGAGA	602.766	585.745	40S ribosomal protein S19 (RPS19A) [Arabidopsis thaliana]	ribosome related	Gm-r1021-2948, GMFL02-38-E19 3', GMFL02-38-K17 3'
DGE0000159	ATGAGTTTTAAAGCAC	601.489	623.617	60S ribosomal protein L13 [Solanum brevidens]	ribosome related	Gm-r1083-1291 , CCCC15938 5', GMFL02-50-N03 3'
DGE0000161	CAGATTATCTACATGT	600.851	566.809	nucleoside diphosphate kinase [Glycine max]	other	Gm-r1089-8863 , CCCC20494 3', CCCC17723 3'
DGE0000162	AACAAGATGCTTTCGT	600.426	601.064	60S ribosomal protein L10, putative [Ricinus communis]	ribosome related	GMFL02-52-I12 3', CCCC9516 5', CCCC4823 5'
DGE0000164	CAGGACAAGGAAGGAA	597.234	690.426	polyubiquitin [Capsicum chinense]	protein biosynthesis/metabolism	GMFL02-38-E05 3', HYI15.xg1_D03_025, HYI34.xg_F06_038
DGE0000165	CATATAAAGAATGTGA	595.957	0.212766	photosystem II type I chlorophyll a/b-binding protein [Glycine max]	function unclear	GMFL01-20-B20 3', GMFL02-40-K11 3', GMFL01-49-J06 3'
DGE0000166	TTTTACTTCATTCTTC	595.106	560	chaperonin [Corchorus olitorius]	hypothetical/unknown	CCCC10161 3', CCCC2918 3',
DGE0000167	TTTTTGGAGGGATTTT	593.404	557.447	60S ribosomal protein L34 (RPL34A) [Arabidopsis thaliana]	ribosome related	Gm-r1030-2747 5', CCCC22469 3', CCCC6567 5'
DGE0000169	ATGTTAAAATTTTCTA	588.936	538.298	PREDICTED: similar to 60S ribosomal protein L23A isoform 2 [Vitis vinifera]	ribosome related	Gm-c1009-481 5', GMFL02-49-N17 3', GLPAC72TR JCVI-SOY1
DGE0000170	AATCGAAGTTGGTGTT	588.085	720.638	cytosolic fructose-1,6-bisphosphate aldolase [Cicer arietinum]	sugar biosynthesis/metabolism	Gm-c1036-12243 5', GMFL02-49-L24 3', GMFL02-44-I23 3'
DGE0000171	AGCACCAAGAGACAGC	587.447	610.851	60S ribosomal protein L21, putative, expressed [Oryza sativa (japonica cultivar-group)]	ribosome related	Gm-r1030-2820 5', CCCC17969 3', CCCC21622 3'
DGE0000172	TTAATGTCTGTCTGTT	582.766	480.426	Isocitrate lyase and phosphorylmutase [Medicago truncatula]	sugar biosynthesis/metabolism	Gm-c1073-4392 5', GMFL01-17-A17 3', GMFL01-01-B09 3'
DGE0000174	ATATTTTTTTCATATT	579.362	478.298	serine hydroxymethyltransferase, putative [Ricinus communis]	other	Gm-r1070-7896 , CCCC23335 3', GMFL01-14-G11 3'
DGE0000175	ATTCAGGAGTAACCCC	574.468	604.894	putative aquaporin PIP2;3 [Phaseolus vulgaris]	other	Gm-r1088-2119, GMFL01-07-I24 3', GLRAM46TR JCVI-SOY3
DGE0000176	AATTTGCCAATTAAAA	573.83	411.064	Photosystem I reaction center subunit XI, chloroplast precursor, putative [Ricinus communis]	photosynthesis related	Gm-c1084-4111 5', Gm_ck8624, Gm_ck4947
DGE0000177	ATGGCAACGGGAGGAA	572.553	544.468	elongation factor 1-beta, putative [Ricinus communis]	protein biosynthesis/metabolism	Gm-r1083-916 3', CCCC21548 3', CCCC12818 3'
DGE0000179	ACCTTGCTGACCCAGT	570.213	173.191	photosystem II type I chlorophyll a/b-binding protein [Glycine max]	photosynthesis related	Gm-r1088-8153, CCCC15347 3', CCCC16320 3'
DGE0000180	GCGCAGGACTTCAAGA	566.383	584.043	histone H3 [Micromonas pusilla CCMP1545]	histone related	454GmaGlobSeed880130, 454GmaGlobSeed880298, 454GmaGlobSeed875989
DGE0000181	AAGCACGCCCGTCTCG	564.255	486.17	chlorophyll a/b binding protein CP29 [Vigna radiata]	photosynthesis related	Gm-r1089-6838 , GMFL01-03-O02 3', GMFL01-45-K18 3'
DGE0000182	TTTTTATATAGTTGTA	562.553	580.851	60S acidic ribosomal protein P1, putative [Ricinus communis]	ribosome related	Gm-r1083-1975 , CCCC7639 3', CCCC9478 3'
DGE0000183	GAGGGTGATGAGGGCT	562.128	809.149	lipid transfer protein I [Vigna radiata]	lipid biosynthesis/metabolism	GMFL02-41-D06 3', ACBU4372 5', ACBU3296 5'
DGE0000184	GTTGCATGTATGGTTT	559.149	304.681	ADR11 [Glycine max]	hypothetical/unknown	GMFL01-45-L22 3', GLNAZ41TF JCVI-SOY3, GLMCH83TF JCVI-SOY2
DGE0000185	TTTTTTCACATCTGTC	556.383	867.021	unknown [Glycine max]	hypothetical/unknown	GLLCJ25TF JCVI-SOY1, GLLDV10TF JCVI-SOY1, GLLA245TF JCVI-SOY1
DGE0000186	TTCCAAGCTTTGTGCT	555.532	793.617	lectin [Glycine max]	seed storage protein related	Gm-c1051-9132 5', GLNBY02TF JCVI-SOY3, GLPAM39TR JCVI-SOY1
DGE0000187	GGAGCGATGAATGGAC	553.83	612.34	glycine-rich RNA-binding protein [Glycine max]	function unclear	Gm-r1088-4804 , CCCC22388 5', CCCC13980 3'
DGE0000189	AGTTGGCTCTCAGGGC	551.489	489.787	60S ribosomal protein L18, putative [Ricinus communis]	ribosome related	Gm-r1089-818 , CCCC17644 3', GMFL02-22-O10 5'
DGE0000190	AAGCACGCCCGTCTTG	551.277	443.404	chlorophyll a/b binding protein CP29 [Vigna radiata]	photosynthesis related	Gm-c1069-7654 5', GMFL02-49-E18 3', GMFL01-26-J23 3'
DGE0000192	GTTTTTTTTATAATGG	546.809	634.681	ribosomal protein S9, putative [Ricinus communis]	ribosome related	Gm-r1030-1342 5', CCCC17317 3', CCCC11234 5'
DGE0000193	AACAAATCCCATATTC	544.255	516.17	similar to Histone H2B isoform 2 [Vitis vinifera]	histone related	GMFL02-50-N14 3', CCCC18754 5', GMFL02-42-E03 3'
DGE0000194	CGCAGCAAGAGATTAC	541.489	513.404	apyrase GS50 [Glycine soja]	other	Gm-r1083-4574 , GMFL01-26-A06 3', GLQAU09TF JCVI-SOY2
DGE0000195	ATGGTTGATGATGATA	535.319	464.468	putative NADH-ubiquinone oxireductase [Arabidopsis thaliana]	other	Gm-r1083-3775 , CCCC19460 3', CCCC11046 3'
DGE0000196	ATTTAAGAATTGCGGT	534.894	464.894	60S ribosomal protein L22, putative [Ricinus communis]	ribosome related	Gm-c1025-753 5', CCCC21219 3', CCCC2707 5'
DGE0000197	AAATTTGTATATTGCT	533.617	339.787	mitochondrial ribosomal protein L24, putative [Ricinus communis]	ribosome related	Gm-c1026-4244 5', GLLCD68TF JCVI-SOY1gmrtDrNS01_15-C_M13R_A01_015.s1
DGE0000198	TAATTGTTCTTGAACA	533.191	511.915	cytosolic phosphoglycerate kinase [Pisum sativum]	sugar biosynthesis/metabolism	Gm-r1083-3816 , CCCC21675 3', CCCC21521 3'
DGE0000199	TGAAAAGGTCAAAGAT	530.638	523.83	ribosomal protein L9 [Pisum sativum]	ribosome related	Gm-r1030-505 5', GMFL02-48-A24 3', GMFL02-47-E21 3'
DGE0000200	TCTGTGTTTGTCTAAA	530	573.617	cysteine proteinase inhibitor [Glycine max]	defense/stress related	Gm-c1076-6052 5', GLQAD54TR JCVI-SOY2, GLQAD54TF JCVI-SOY2
DGE0000201	AACTAGCCTCACTCTC	529.574	591.064	polyadenylate-binding protein, putative [Ricinus communis]	function unclear	Gm-c1045-4295 5', CCCC23202 3', CCCC21140 3'
DGE0000202	CTCAGTCATGTATTCA	527.447	562.766	alpha tubulin 1 [Micromonas sp. RCC299]	other	Gm-c1087-6871 5', CCCC1826 3', GMFL02-43-F21 3'
DGE0000203	ATCTGTTGTAGGTGGT	526.809	539.362	HMG-1 like protein gene [Glycine max]	transcription related	GMFL02-38-G03 3', CCCC9984 5', CCCC20510 3'
DGE0000204	TCCATCAAAATGTTCA	526.17	402.766	Magnesium-protoporphyrin IX monomethyl ester [oxidative] cyclase putative [Ricinus communis]	photosynthesis related	Gm-c1076-6820 5', GMFL02-34-F18 3', GMFL02-13-N03 3'
DGE0000205	CTTGTTTTAATTTATG	524.255	508.298	40S ribosomal protein S24, putative [Ricinus communis]	ribosome related	Gm-r1030-3064 5', CCCC12306 3', CCCC10486 3'
DGE0000206	CTCTAATGTATGTACT	522.553	562.979	ABI3-interacting protein 2 [Zea mays]	transcription related	Gm-c1087-3205 5', CCCC21993 3', GLRAJ73TR JCVI-SOY3
DGE0000207	TGCGTTTCCAGAGCCA	521.915	513.404	histone H3 [Zea mays]	histone related	BW651799 GMFL01, CCCC18712 3', CCCC18535 3'
DGE0000208	CAGCTCCGGCAGGACC	521.277	503.617	peptidylprolyl isomerase (cyclophilin) [Betula pendula]	protein biosynthesis/metabolism	GMFL02-41-P08 3', CCCC19241 3', CCCC22763 3'
DGE0000209	GCGCTTGATACATTGA	520.638	527.447	ribosomal protein L10a [Elaeis guineensis]	ribosome related	Gm-r1070-7790 3', CCCC9562 3', GMFL02-26-D23 3'
DGE0000210	CTCAAACTTAATAGTA	519.362	561.064	ubiquitin-conjugating enzyme 1 like protein [Arachis hypogaea]	protein biosynthesis/metabolism	Gm-c1084-867 5', GLRAS37TR JCVI-SOY3, GLRAF45TR JCVI-SOY3
DGE0000212	AGCACAATAAAAGAAA	509.787	454.681	serine-hydroxymethyltransferase [Medicago truncatula]	other	454GmaGlobSeed826407, 454GmaGlobSeed609061, 454GmaGlobSeed590983
DGE0000213	AATATATACCTGTTTT	509.362	801.064	cytochrome P450 monooxygenase CYP72A67 [Glycine max]	other	454GmaGlobSeed865332, 454GmaGlobSeed829916,
DGE0000214	TATTTTCATTCGAATT	507.234	556.383	Ribosomal protein S28e [Medicago truncatula]	ribosome related	Gm-r1088-8972, CCCC23258 5', CCCC19005 3'
DGE0000216	TACTGGCAAAACCAAC	505.106	481.489	40S ribosomal protein S2, putative [Ricinus communis]	ribosome related	GMFL02-43-L07 3', CCCC9043 3', CCCC4926 3'
DGE0000218	GCGCATGATATGTTGA	496.383	504.681	60S ribosomal protein L10A [Hyacinthus orientalis]	ribosome related	Gm-c1072-1481 5', CCCC3258 3', GMFL02-45-A08 3'
DGE0000219	TAATGGAGATGAGTTT	491.915	543.617	histone H1 variant [Lycopersicon chilense]	histone related	Gm-c1042-451 5', CCCC19433 3', CCCC19370 3'
DGE0000221	CTTAACAAGTCCCAGG	490.638	427.021	60S ribosomal protein L11, putative [Ricinus communis]	ribosome related	GMFL02-51-F02 3', CCCC18262 5', CCCC19621 3'
DGE0000223	ATTATGTATTGTTTTC	489.574	463.617	60S ribosomal protein L18, putative [Ricinus communis]	ribosome related	Gm-r1088-4765, CCCC3052 5', GMFL02-46-L23 3'
DGE0000224	TTTTAAAAAATTCCAA	489.362	477.66	60S ribosomal protein L3, putative [Ricinus communis]	ribosome related	Gm-r1088-4840, CCCC8443 3', CCCC8077 3'
DGE0000225	TCCTTATAATTAAGTG	488.936	419.149	geranylgeranyl hydrogenase [Glycine max]	other	Gm-r1088-8568 , CCCC16692 3', GMFL02-49-C03 3'
DGE0000226	TCTATTATGCATTAAA	487.021	431.702	putative DNA binding protein [Trifolium pratense]	transcription related	Gm-c1028-7645 5', GLPA833TR JCVI-SOY1, Gm_ck16196
DGE0000227	AATGTGAAGTATTTTT	485.957	429.149	fiber protein Fb11 [Gossypium barbadense]	function unclear	Gm-c1063-2374 5', gmrtDrNS01_39-A_M13R_F08_054.s0, Gm_ck23291
DGE0000228	GAATTGAAGGAAAACA	485.532	576.383	proline-rich protein [Gossypium hirsutum]	protein biosynthesis/metabolism	GMFL01-10-C13 3', GLMA025TF JCVI-SOY2, GMFL01-10-B18 3'
DGE0000229	TGTTCTTATGTTTTAC	484.043	430.851	translational initiation factor eIF1 [Elaeis guineensis]	protein biosynthesis/metabolism	GMFL02-50-K07 3', CCCC23193 3', CCCC19447 3'
DGE0000230	GAAGGGTTGCCGAAGA	482.128	338.936	Cell division protease ftsH, putative [Ricinus communis]	other	GMFL02-40-M24 3', GMFL02-44-K14 3', GMFL02-49-K08 3'
DGE0000231	AACATTAGCCCTGTTT	480.851	452.553	60S ribosomal protein L11, putative [Ricinus communis]	ribosome related	Gm-c1076-2821 5', CCCC18262 3', CCCC15528 5'
DGE0000232	AGGAACTGGTTTTGAA	480	391.915	mitochondrial processing peptidase [Solanum tuberosum]	protein biosynthesis/metabolism	Gm-c1079-1903 5', GMFL02-22-M01 3', Gm-c1072-116 5'
DGE0000233	CTTTTGTAAGCCTTTA	478.936	418.723	eIF-5A precursor protein [Phalaenopsis hybrid cultivar]	protein biosynthesis/metabolism	BW682132 GMFL01, CCCC22941 3', CCCC17356 3'
DGE0000234	TTTACTTTATATTCAG	477.66	434.468	40S ribosomal protein S10, putative [Ricinus communis]	ribosome related	Gm-r1030-453 5', GMFL01-24-E20 3', GMFL01-11-G20 3'
DGE0000235	GAGTTTTTGGATTTTT	472.979	520.213	glyceraldehyde-3-dehydrogenase C subunit [Glycine max]	sugar biosynthesis/metabolism	Gm-r1089-4629, CCCC13803 3', CCCC6377 3'
DGE0000236	ATTTTTTAAGTTTAAT	472.979	422.34	mitochondrial oxoglutarate/malate carrier protein, putative [Ricinus communis]	transporters/carriers	Gm-c1062-8742 5', CCCC1823 3', GMFL02-03-P07 3'
DGE0000238	TCTATTCTCTATGAAC	470.426	384.681	photosystem I reaction center subunit IV A, chloroplast precursor [Ricinus communis]	photosynthesis related	Gm-c1054-3982 5', GMFL02-45-E09 3', GMFL02-45-A02 3'
DGE0000239	AGTCTGTTACTCTTCC	468.936	482.553	translation elongation factor EF-1 beta chain [Elaeis guineensis]	protein biosynthesis/metabolism	Gm-r1088-6083 , CCCC22485 3',GMFL01-30-N02 3'
DGE0000240	ATGAGAACTTGGAGTT	468.511	414.894	annexin [Medicago truncatula]	other	GMFL01-01-E14 3', 454GmaGlobSeed870264, 454GmaGlobSeed870645
DGE0000243	GTATGACTGCCATGGT	465.745	378.085	arginase [Glycine max]	other	Gm-r1083-1514 , GLPAP22TR JCVI-SOY1, gmrtDrNS01_25-D_M13R_E01_007.s2
DGE0000244	AACCAAGCTCTTCTAG	465.106	342.553	Plastocyanin A, chloroplast precursor, putative [Ricinus communis]	photosynthesis related	GMFL02-39-I20 3', GMFL02-42-G10 3', GMFL02-34-D17 3'
DGE0000245	TTTCTGGAGAACGTGA	464.255	412.34	histone H4 [Zea mays]	histone related	Gm-r1088-5007, GMFL02-27-L16 5', GLNCN18TF JCVI-SOY3
DGE0000246	AGATTGTTCTTGCATA	464.255	326.809	transketolase, putative [Ricinus communis]	sugar biosynthesis/metabolism	Gm-r1088-2767 , GMFL02-41-D03 3', GMFL02-41-C15 3'
DGE0000247	ATTGATTCTTTATTTG	463.83	162.553	putative Cys2/His2 zinc finger protein [Populus tremula x Populus alba]	transcription related	Gm-c1051-8423 5', GLMCA17TF JCVI-SOY2, GLMC636TF JCVI-SOY2
DGE0000248	TTAGCTTACGGAGTAT	462.128	422.979	40S ribosomal protein S25 [Glycine max]	ribosome related	Gm-r1070-9008 3', CCCC12798 5', CCCC7636 3'
DGE0000251	CAACAAAGGTGGTCAG	459.362	315.319	rubisco subunit binding-protein beta subunit, rubb, putative [Ricinus communis]	sugar biosynthesis/metabolism	Gm-r1030-639 5', CCCC7751 3', CCCC9277 3'
DGE0000252	GTGTGTTTGTTAAAAA	458.298	485.319	chalcone synthase [Misopates orontium]	flavinoid biosynthesis	Gm-c1016-3726 5', Gm-c1013-1408 5',
DGE0000253	TAGAATTAAAATTAGG	458.085	427.872	histone H3 (AA 1-123) [Medicago sativa]	histone related	454GmaGlobSeed879425, GMFL02-08-G24 3', 454GmaGlobSeed866469
DGE0000255	GAGGACTATCCTTATG	456.809	476.383	lipoxygenase L-1 [Glycine max]	lipid biosynthesis/metabolism	Gm-r1030-633 5', CCCC2159 3', GMFL01-14-K20 5'
DGE0000256	CTCTAATGTATGAACT	456.809	500	ABI3-interacting protein 2 [Zea mays]	transcription related	ACBU2265 5', CCCC11955 3', GMFL01-12-E19 3'
DGE0000257	CCATGTACTACATTAG	456.596	349.149	acid phosphatase [Glycine max]	other	Gm-c1080-3948 5', GMFL02-45-N12 3', GMFL02-52-B07 3'
DGE0000258	ATCCGTGTAGGTGGTC	456.383	454.894	HMG-1 like protein gene [Glycine max]	transcription related	GMFL02-39-G05 3', CCCC21076 3', CCCC19113 3'
DGE0000259	CAAATTTTAACTGTTA	453.83	427.234	Ribosomal protein S10, eukaryotic and archaeal form [Medicago truncatula]	ribosome related	Gm-r1030-218 5', CCCC21592 3', CCCC16907 3'
DGE0000260	AACCCAGGACCATTCT	453.617	391.915	histone H2 [Populus trichocarpa]	histone related	Gm-c1065-6392 5', GMFL01-15-B04 3', HYI31.xg_B09_077
DGE0000262	AAAGTTTAGGTTAGAA	453.404	461.064	60S ribosomal protein L35 [Euphorbia esula]	ribosome related	Gm-r1070-7782 3', GMFL01-32-J12 3', GLMDO07TR JCVI-SOY2
DGE0000263	TTCAGCTGAGTTTGGA	452.553	543.83	similar to Nicotiana HR lesion-inducing ORF [Medicago sativa]	function unclear	Gm-c1087-7182 5', CCCC18375 3', CCCC15143 3'
DGE0000264	TGAAAAAGTTAAAGAT	450.851	452.979	60S ribosomal protein L9, putative [Ricinus communis]	ribosome related	Gm-r1030-1418 5', CCCC17788 3', GMFL02-44-G02 3'
DGE0000267	GATTATCTTTTGTTTT	443.83	430.851	40S ribosomal protein S20, putative [Ricinus communis]	ribosome related	Gm-r1070-9002 3', GMFL02-47-N15 3', GMFL02-30-O10 5'
DGE0000268	ATGCTTGCTAATTGAT	442.128	241.915	50S ribosomal protein L5 [Camellia sinensis]	ribosome related	Gm-c1065-6332 5', gmrtDrNS01_38-D_M13R_F04_022.s1, Gm_ck24707
DGE0000269	AAATGTTACACAATGT	441.064	310	pyruvate dehydrogenase, putative [Ricinus communis]	sugar biosynthesis/metabolism	Gm-c1004-7952 5', GMFL02-50-G18 3', GLMDG62TR JCVI-SOY2
DGE0000270	AATGGTTAGTTGTGGT	438.298	391.489	cyclophilin-like protein [Nicotiana tabacum]	protein biosynthesis/metabolism	Gm-r1070-8736, GMFL02-45-M08 3', GMFL01-49-F07 3'
DGE0000271	CAAGCTTTCCAGTGCT	435.957	434.043	ribosomal protein S6 [Glycine max]	ribosome related	Gm-r1021-2298 3', CCCC711 3', CCCC3895 3'
DGE0000272	TGATTGATTCAGTTCA	432.553	324.681	photosystem II core complex proteins psbY [Zea mays]	photosynthesis related	Gm-c1053-3712 5', GMFL02-46-D08 3', GMFL02-44-A17 3'
DGE0000273	TGAATATTTCGGCTGT	427.021	321.915	hypothetical protein [Vitis vinifera]	hypothetical/unknown	Gm-r1021-2633 3', CCCC11021 3', GMFL02-13-I14 3'
DGE0000274	AACATTGGGCATGTGG	424.894	404.681	Ribosomal protein S21e [Medicago truncatula]	ribosome related	GMFL01-29-I18 3', CCCC13918 5', CCCC17412 5'
DGE0000275	GCTTGTGGCAGAAGAA	423.191	468.085	Ribosomal protein S21e [Medicago truncatula]	ribosome related	Gm-r1089-622 , CCCC13468 5', CCCC14982 5'
DGE0000276	ATGAGAATGAAGTTTA	421.064	243.83	conserved hypothetical protein [Ricinus communis]	hypothetical/unknown	GMFL01-18-G15 3', GLQAI29TR JCVI-SOY2, GLMD938TR JCVI-SOY2
DGE0000277	ATAGGAAGCTATGGGA	420.851	441.702	lipid transfer protein 3 precursor [Prunus dulcis]	lipid biosynthesis/metabolism	Gm-c1063-4651 5', GLMCR42TF JCVI-SOY2, GLLAW41TF JCVI-SOY1
DGE0000278	ATTCTGATTTCTGCTT	416.17	360.213	putative thioredoxin-like U5 small ribonucleoprotein particle protein [Arabidopsis thaliana]	defense/stress related	Gm-r1083-2008, BW651101 GMFL01, GMFL01-25-M24 3'
DGE0000279	ATGTTGTATTTTTTCT	415.745	461.489	metal ion binding protein, putative [Ricinus communis]	function unclear	Gm-c1081-3392 5', GMFL02-39-I07 3', ABWZ4989 5'
DGE0000280	TGTGGCCAAGGATTGC	413.83	387.021	60S ribosomal protein L23 (RPL23B) [Arabidopsis thaliana]	ribosome related	GMFL01-44-J07 3', GMFL01-41-D19 3', GMFL01-28-K15 3'
DGE0000282	ATAACGACAAGCTGTT	413.404	459.574	Phosphatidylglycerol/phosphatidylinositol transfer protein precursor, putative [Ricinus communis]	transporters/carriers	Gm-r1083-4578 , GMFL01-20-B22 3', GLRAU11TF JCVI-SOY3
DGE0000284	ACATTTGACTATTTCA	411.064	446.596	calreticulin-1 [Glycine max]	protein biosynthesis/metabolism	GMFL02-49-M21 3', CCCC18798 3', CCCC17834 3'
DGE0000285	AATAATTATCATTTGA	410.213	385.957	3-dehydroquinate synthase [Populus trichocarpa]	protein biosynthesis/metabolism	Gm-c1087-2478 5', GMFL02-22-L17 3', GMFL02-31-F18 3'
DGE0000286	TGCTTGGAGACCACAG	410	486.596	31 kDa protein [Glycine max]	hypothetical/unknown	Gm-r1088-8783 , GMFL02-52-L16 3', GMFL02-43-E03 3'
DGE0000287	TATGTGTTTCTTTCTC	408.723	348.085	cysteine proteinase inhibitor [Glycine max]	defense/stress related	Gm-c1081-2436 5', CCCC5527 5', GLRAU64TR JCVI-SOY3
DGE0000288	TAATTCTGTGTCTTGA	405.532	373.83	60S ribosomal protein L22, putative [Ricinus communis]	ribosome related	Gm-r1021-343 3', GMFL02-41-L17 3', GMFL02-34-J04 3'
DGE0000289	TGGATATGACAGTACT	405.106	445.957	lipid-associated family protein [Arabidopsis thaliana]	function unclear	Gm-r1083-1655, GMFL01-16-G05 5', GLNAU54TF JCVI-SOY3
DGE0000290	TGCCTTGAACTTTGGC	404.681	281.489	dormancy-associated protein/auxin-repressed protein [Glycyrrhiza uralensis]	function unclear	Gm-c1049-8763 5', GLNCC81TF JCVI-SOY3, GLNCB20TF JCVI-SOY3
DGE0000291	TTCGCCGGGAAGCAGC	403.191	488.298	ubiquitin [Arabidopsis thaliana]	protein biosynthesis/metabolism	GMFL01-40-F03 3', GMFL01-17-H10 3', 454GmaGlobSeed874343
DGE0000292	TATCTACTCCTCCTTC	402.979	497.234	Zeamatin precursor, putative [Ricinus communis]	defense/stress related	Gm-r1021-3628 3', CCCC17231 3', CCCC12644 3'
DGE0000293	GCACCTAATATATTGT	401.702	427.872	ribosomal protein L10a [Elaeis guineensis]	ribosome related	Gm-r1070-7873 3', CCCC9041 5', GMFL01-42-I21 3'
DGE0000294	GACTATAAACACAACT	400.851	519.362	glycine-rich RNA-binding protein [Nicotiana tabacum]	function unclear	GMFL02-49-K23 3', CCCC22687 3', CCCC16329 3'
DGE0000295	TCTATTCTATATGAAC	398.936	270	photosystem I subunit PSI-E [Nicotiana sylvestris]	photosynthesis related	Gm-c1072-4704 5', GLMAD57TF JCVI-SOY2, Gm_ck4090
DGE0000296	TTCCTCGAGAACGTCA	398.723	390.213	histone H4 [Zea mays]	histone related	Gm-r1030-1895 5', CCCC12707 3', CCCC476 3'
DGE0000297	GAGAGGATACATTCTC	398.085	455.319	Pre-mRNA-processing-splicing factor, putative [Ricinus communis]	transcription related	Gm-r1030-1697 5', GLPAV71TR JCVI-SOY1, GLMCD64TF JCVI-SOY2
DGE0000299	TAGCATTTGATTTCTA	396.17	393.404	histone H2 [Populus trichocarpa]	histone related	GMFL01-06-M14 3', CCCC5119 5', GMFL01-06-M14 5'
DGE0000300	CTGGTGATTCGGATAT	395.106	363.83	60S ribosomal protein L30	ribosome related	Gm-c1036-13281 5', GMFL02-49-L03 3', GMFL02-47-C10 3'
DGE0000301	CCTTTTGGTTTTAGGG	394.255	371.915	histone H3 [Arabidopsis thaliana]	histone related	Gm-r1070-5132 , gmrtDrNS01_40-D_M13R_E03_023.s0, gmrtDrNS01_29-C_M13R_B08_062.s1
DGE0000302	AAGTAAACTCTTCTGA	392.128	434.468	ubiquitin, putative [Ricinus communis]	protein biosynthesis/metabolism	GLNCH11TF JCVI-SOY3, CCCC5953 5', GMFL02-23-O21 5'
DGE0000303	ATATATTGATAGTTCA	391.702	591.915	cysteine proteinase [Glycine max]	defense/stress related	Gm-r1089-4761, CCCC22300 3', CCCC14146 3'
DGE0000304	GTGATATATATAGTAT	388.511	444.043	hypothetical protein [Cicer arietinum]	hypothetical/unknown	CCCC4901 3', Gm_ck26776,
DGE0000305	CAACAGACATTCATAA	387.872	485.957	spermidine synthase 1, putative [Ricinus communis]	other	GMFL02-37-L19 3', GMFL02-04-P01 3', GLQAP41TF JCVI-SOY2
DGE0000306	ATGGTTTTTCTTAGTT	385.532	373.617	40S ribosomal protein S30 (RPS30B) [Arabidopsis thaliana]	ribosome related	GMFL02-13-B16 3', GMFL02-10-P03 5', GMFL01-44-F03 5'
DGE0000307	TTTCTGAATTGTCTGT	383.404	398.298	hypothetical protein [Ricinus communis]	hypothetical/unknown	CCCC15820 3', CCCC14373 3', GMFL01-22-C09 3'
DGE0000310	ATACACAATAATGAGT	379.787	399.574	AGP31 (arabinogalactan-protein 31) [Arabidopsis thaliana]	cell wall/membrane related	GLPAT42TR JCVI-SOY1, Gm-c1004-986 3', Gm-c1043-2256 5'
DGE0000311	CAAGATTATGAAGGTT	379.362	402.766	40S ribosomal protein S7, putative [Ricinus communis]	ribosome related	CCCC17859 3', CCCC14596 3', GMFL02-23-J21 5'
DGE0000312	AGTTGTAGATTGTACA	377.66	140.851	hypothetical protein [Vitis vinifera]	hypothetical/unknown	CCCC3282 3', ABWZ1324 3', gmrtDrNS01_26-C_M13R_A05_047.s2
DGE0000314	TGATTCTGAGCTAGTC	376.809	443.617	calmodulin, putative [Ricinus communis]	other	CCCC3676 5', GMFL02-02-L08 3', GMFL01-04-L10 5'
DGE0000315	GGTGGTGACAAGAAGG	376.596	364.255	60S ribosomal protein L44 [Ricinus communis]	ribosome related	CCCC19443 3', CCCC14972 5', GMFL01-29-I03 3'
DGE0000316	TACATCTTCAAGGTTC	374.681	344.681	histone H2 [Populus trichocarpa]	histone related	CCCC18754 3', CCCC2824 3', GMFL02-31-H10 5'
DGE0000317	TTTTATTTAATACTGG	374.255	425.745	matrix metalloproteinase [Glycine max]	cell wall-related	GMFL02-52-F23 3', GMFL01-27-G05 3', GLNCN16TF JCVI-SOY3
DGE0000318	GTTTCGACTTGAGCTT	374.043	315.957	chaperonin containing t-complex protein 1, eta subunit, tcph, putative [Ricinus communis]	protein biosynthesis/metabolism	CCCC13822 3', GMFL01-44-O16 3', Gm_ck29668
DGE0000319	ATATCAAGATTCATGG	374.043	398.511	translational initiation factor eIF1 [Elaeis guineensis]	protein biosynthesis/metabolism	CCCC23193 3', CCCC19447 3', CCCC23074 3'
DGE0000320	GACTTGGTCACTCGCT	373.191	404.894	leucine-rich repeat protein [Glycine max]	other	GMFL01-05-P22 3', GLLEF81TR JCVI-SOY1, ACBU447 3'
DGE0000321	GTCGTGGTCGTTGAGG	370.426	179.787	arginine decarboxylase [Glycine max]	protein biosynthesis/metabolism	GMFL02-02-N22 3', GMFL02-13-N15 3', GMFL01-34-M11 3'
DGE0000323	ACTTTACAATCGCTTT	369.362	256.809	dihydrodipicolinate reductase [Glycine max]	protein biosynthesis/metabolism	GLLEO58TF JCVI-SOY1, Gm-c1028-546 3',
DGE0000324	TCTCCTTGAGAAATGA	367.872	341.702	ribonucleoside-diphosphate reductase small chain, putative [Ricinus communis]	other	Gm_ck2107, Gm-c1024-1163 3'
DGE0000326	AATTGGAGATGAATTT	364.681	415.957	histone h1/h5, putative [Ricinus communis]	histone related	CCCC19009 3', CCCC8323 3', Gm-c1053-2510 5'
DGE0000327	CTACGACTATCCAAGT	361.702	491.489	alcohol dehydrogenase [Solanum tuberosum]	other	GMFL01-30-G23 3', GMFL01-45-I01 3', Gm-c1071-828 5'
DGE0000328	AAGGATGCTGTCCCCA	358.511	231.064	50S ribosomal protein L40 [Zea mays]	ribosome related	GMFL02-38-G07 5', GLMCW75TF JCVI-SOY2, GMFL02-38-G07 3'
DGE0000329	GAGACTGAAAAATTAC	358.085	334.894	histone 2 [Populus trichocarpa]	histone related	gmrhRww3-16_D12_1_090, GLLCZ93TF JCVI-SOY1, GLNBH58TF JCVI-SOY3
DGE0000330	AAGTAAATTCTGGGTG	356.596	388.936	ubiquitin, putative [Ricinus communis]	protein biosynthesis/metabolism	GMFL02-10-H10 3', GMFL02-10-H10 5', GMFL02-42-I06 5'
DGE0000332	CCTATGTTTTTTGGTC	356.17	411.915	cytochrome b5 [Zea mays]	other	gmrtDrNS01_04-B_M13R_F04_022.s4, gmrtDrNS01_01-A_M13R_G09_067.s4, Gm_ck15439
DGE0000333	TTGCTGCCCTGGAGAA	355.532	364.468	alpha-tubulin [Alopecurus aequalis]	cell wall/membrane related	CCCC18907 3', GMFL02-51-E23 3', GMFL02-42-M14 3'
DGE0000334	CAAACAAGTAGTATTG	355.319	327.66	eukaryotic translation initiation factor 3 subunit, putative [Ricinus communis]	protein biosynthesis/metabolism	CCCC18512 3', GMFL01-19-B20 3', GMFL01-26-O21 3'
DGE0000335	ACTCTCCCAAAGAGGA	355.319	576.17	matrix metalloproteinase [Glycine max]	cell wall/membrane related	GMFL02-52-F23 3', GMFL01-27-G05 3', Gm-c1074-9704 5'
DGE0000340	TCTCTTGTAGATTTGC	351.489	384.894	SKP1-like a [Medicago truncatula]	protein biosynthesis/metabolism	CCCC20894 3', CCCC21395 5', CCCC22375 3'
DGE0000341	ACTTGCAAGGAAGGCT	351.489	348.085	40S ribosomal protein S25 [Glycine max]	ribosome related	BRSOGMSC1045D06.b, CCCC20348 5', CCCC22007 3'
DGE0000342	CATCTGAATTAGATTC	351.277	235.106	H protein [Flaveria anomala]	protein biosynthesis/metabolism	GMFL02-40-H18 3', GMFL02-14-M13 3', GMFL02-44-N09 5'
DGE0000343	AAGAACAGGGAGAAGC	351.064	366.809	40S ribosomal S4 protein [Glycine max]	ribosome related	CCCC21976 3', CCCC15774 3', CCCC7923 5'
DGE0000344	TTATGCCACCTTTTAC	349.787	298.511	40S ribosomal protein S9, putative [Ricinus communis]	ribosome related	CCCC8718 3', CCCC817 5', GMFL02-13-N14 3'
DGE0000345	AAGCACAAGCACAAGA	349.574	361.064	ubiquitin extension protein [Lupinus albus]	protein biosynthesis/metabolism	CCCC20017 3', GMFL02-24-B05 5', GMFL02-33-B24 5'
DGE0000347	AAGAACAGAGAGAAGC	346.809	366.809	40S ribosomal S4 protein [Glycine max]	ribosome related	CCCC16613 3', CCCC4244 3', GMFL02-48-N18 3'
DGE0000348	AGTTTCTACTTTTGGA	344.681	277.66	H+-transporting ATP synthase-like protein [Arabidopsis thaliana]	transporters/carriers	GMFL02-07-L24 3', GMFL01-02-M08 3', GMFL01-02-M07 3'
DGE0000349	TGCCAGTCAGGAGTTT	343.404	358.936	histone h2a, putative [Ricinus communis]	histone related	gmrtDrNS01_32-D_M13R_D05_041.s2, gmrtDrNS01_30-A_M13R_C08_060.s2, Gm_ck5030
DGE0000350	CAACGTTGTTATTGAG	343.404	315.745	ubiquinol-cytochrome-c reductase like protein [Arabidopsis thaliana]	other	GMFL02-43-C10 5', GLRAT64TR JCVI-SOY3, GLRAJ39TF JCVI-SOY3
DGE0000351	TTGTTAAAATTTGTGC	342.766	330.426	60S ribosomal protein L34, putative [Ricinus communis]	ribosome related	GLQAQ86TR JCVI-SOY2, GLPAR20TF JCVI-SOY1, gmrtDrNS01_31-D_M13R_F02_006.s1
DGE0000352	GCAAGGCCAAGGGTCG	341.915	348.723	putative L24 ribosomal protein [Arachis hypogaea]	ribosome related	CCCC5015 3', CCCC2073 3', CCCC4564 3'
DGE0000353	TTAGCTAACAAACGTG	341.277	293.404	aldehyde dehydrogenase 1 precursor [Lotus corniculatus]	other	Gm-c1047-3940 5', 454GmaGlobSeed851159, 454GmaGlobSeed864666
DGE0000355	ATGTTATGACTTATGA	340.851	421.277	Calcium-binding allergen Ole e, putative [Ricinus communis]	other	CCCC20084 5', CCCC9130 3', GMFL02-45-K04 3'
DGE0000356	TAGAGGCTTTGGATTC	340.213	262.553	RNA binding protein 30 [Nicotiana plumbaginifolia]	ribosome related	GMFL02-14-N14 3', GMFL01-20-H23 3', GLNDO07TF JCVI-SOY3
DGE0000359	AAACACAAGCACAAGA	337.66	340.213	ubiquitin extension protein [Lupinus albus]	protein biosynthesis/metabolism	GLNBF51TF JCVI-SOY3, ACBU6253 5', gmrtDrNS01_15-D_M13R_A12_096.s3
DGE0000360	AACTATGAGGAGTTTG	337.447	360.426	calmodulin [Beta vulgaris]	other	CCCC23203 3', CCCC17971 3', CCCC17809 5'
DGE0000362	CAAGCATAAATTATGT	335.745	328.085	40S ribosomal protein S3, putative [Ricinus communis	ribosome related	GLLEI64TR JCVI-SOY1, GLLE350TR JCVI-SOY1, gmrtDrNS01_01-D_T3_E10_072.s0
