# Supplementary material for: Transcript profiling reveals expression differences in wild-type and glabrous soybean lines
Source: BMC Plant Biol. 2011 Oct 26;11:145. doi: 10.1186/1471-2229-11-145 (PMC3217893; doi:10.1186/1471-2229-11-145)
Supplement: Additional file 3 — Differential expression from DGE and RNA-Seq of Clark standard and Clark glabrous. [file 1471-2229-11-145-S3.XLSX]

## Sheet: Sheet1
Additional file 3. Differential expression from DGE and RNA seq of Clark standard and Clark glabrous
(a) DGE ratio of 2 or higher; (b) DGE ratio 0.5 or lower
a)	DGE Tag ID	Tag	CS (DGE)	CG (DGE)	CS/CG (DGE)	CS (RNASeq)	CG (RNASeq)	CS/CG (RNASeq)	Glyma model	Annotation	Functional Category	Three confirmation ESTs
	DGE0000165	CATATAAAGAATGTGA	595.957	0.212766	2801	4.57528	2.30989	1.98073	Glyma14g04140	copper ion binding protein, putative [Ricinus communis]	other	Gm-r1088-7191 3', GLMBI25TF JCVI-SOY2, GLRAO06TR JCVI-SOY3
	DGE0000012	TACCTTAATGGCATCA	2544.68	1.06383	2392	480.383	0.0105164	45679.5	Glyma04g35130	BURP domain protein	other	Gm-r1083-3435 3', GMFL01-33-D11 3', GLNA124TF JCVI-SOY3
	DGE0000974	CGTGACATACGTTGTA	164.043	0.212766	771	139.37	91.8782	1.5169	Glyma16g02940	chitinase, putative [Ricinus communis]	defense/stress related	GLLAD46TF JCVI-SOY1, Gm_ck25060, Gm-r1088-3933 3'
	DGE0001246	ATCCTTGCTATATGTT	135.106	0.191489	705.556	12.3243	12.5971	0.978351	Glyma03g27600	4-alpha-glucanotransferase [Arabidopsis thaliana]	surgar biosynthesis/metabolism	Gm-r1070-8554 3', Gm-r1021-3227 3',
	DGE0001489	TTTATCTTTATTTTCC	117.021	0.191489	611.111	31.2101	45.8409	0.680835	Glyma07g05220	26S protease regulatory subunit 7 [Oryza sativa (indica cultivar-group)	protein biosynthesis/metabolism	Gm-c1062-8997 5', GMFL01-26-I10 3', GMFL01-26-I10 5'
	DGE0001947	ATCTGCTAATTGGTTG	94.0426	0.191489	491.111	28.8675	38.1942	0.755809	Glyma04g11160	hypothetial gene	hypothetical/unknown	Gm-r1089-2009 3, GMFL02-46-J22 3', GMFL02-50-M23 3'
	DGE0002509	AGAACACATGAAAATG	75.5319	0.191489	394.444				unannotated	cyclic nucleotide-gated channel B [Phaseolus vulgaris]	cell wall/membrane related	454GmaGlobSeed830935, 454GmaGlobSeed128902
	DGE0002838	ACAATTTCAAACATAG	67.8723	0.191489	354.444				anti 04g35130	BURP domain protein	other	Gm-r1083-3435 3', GMFL01-33-D11 3', GLNA124TF JCVI-SOY3
	DGE0003828	AAAATTTTCAAATAGG	51.4894	0.191489	268.889				unannotated	small polyprotein 2 [Bean pod mottle virus]	defense/stress related	Gm-c1061-5225 5', Gm-c1061-5348 5', Gm-c1061-5208 5'
	DGE0003923	ACCAAATAACAATAAG	50.4255	0.191489	263.333	1093.27	280.905	3.89197	Glyma16g28030	chlorophyll a-b binding protein 1 [Zea mays]	photosynthesis related	GMFL02-40-K11 3', GMFL01-49-J06 3', GMFL01-42-A17 3'
	DGE0004579	AAGTATGATGTGGATG	43.4043	0.191489	226.667	10.4327	10.5964	0.984548	Glyma18g08080	RNA-binding protein PNO1 [Oryzias latipes]	transcription related	Gm-r1088-8986 3', Gm-c1075-435 5', 454GmaGlobSeed17344
	DGE0000585	CTAGTGACACTCTTGA	247.447	1.48936	166.143	174.529	211.371	0.825703	Glyma05g28880	60S ribosomal protein L32, putative [Ricinus communis]	ribosome related	Gm-c1036-12244 5', GMFL01-27-G09 3', GMFL01-27-G09 5'
	DGE0001116	AATAAAGAGATTCTGT	146.17	1.06383	137.4	4.39396	0.438326	10.0244	Glyma08g22680	Blue copper protein precursor, putative [Ricinus communis]	other	GLLBY88TF JCVI-SOY1, GLLA704TF JCVI-SOY1, Gm_ck27911
	DGE0002248	ATTGATGTGAGCTTTT	82.766	4.04255	20.4737	7.29064	0.340024	21.4415	Glyma11g07850	cytochrome P450 monooxygenase CYP84A16 [Glycine max]	other	GMFL02-52-J10 3', 454GmaGlobSeed867707, 454GmaGlobSeed856653
	DGE0002191	TTATAGGGCACCTTTG	84.2553	4.25532	19.8	5.55304	1.37778	4.03042	Glyma15g15660	putative allergen Pru du 1.05 [Prunus dulcis x Prunus persica]	other	Gm-r1070-4161 3', GLMCN50TF JCVI-SOY2, Gm-c1016-3323 5'
	DGE0000733	TTTGCTCAGAAATATT	208.936	14.6809	14.2319	3.59529	3.94574	0.911184	Glyma01g23040	AGP19/ATAGP19 (ARABINOGALACTAN-PROTEIN 19) [Arabidopsis thaliana]	cell wall/membrane related	GLLE216TR JCVI-SOY1, Gm-c1049-3430 5', Gm-c1017-3845 5'
	DGE0000375	CACCAACTGCGACTCC	329.149	27.234	12.0859	15.4137	2.98728	5.15979	Glyma09g41460	lipid transfer protein I [Vigna radiata]	lipid biosynthesis/metabolism	Gm-r1083-1776 3', GMFL01-16-F23 3', GMFL01-16-F23 5'
	DGE0004084	TCCAAAACTCTCTGCA	48.5106	4.68085	10.3636	1.48536	0.497618	2.98494	Glyma13g41800	beta-glucosidase G3 [Medicago truncatula]	surgar biosynthesis/metabolism	Gm_ck11101, GMFL01-46-N07 3'
	DGE0001674	ATTAATCAGTTGTTAA	106.809	13.1915	8.09677				unannotated	PREDICTED: hypothetical protein [Vitis vinifera]	hypothetical/unknown	Gm_ck22710, Gm-c1073-1036 5', Gm-c1049-283 5'
	DGE0001201	CAATATTTTAATGCAA	138.298	18.0851	7.64706				unannotated	hypothetical protein [Vitis vinifera]	hypothetical/unknown	GLLEN10TR JCVI-SOY1, GLPA650TR JCVI-SOY1,
	DGE0002197	AATAAGGAAAGAGTGA	84.2553	11.7021	7.2	1.12763	1.04341	1.08072	Glyma06g30860.1	cellulose synthase catalytic subunit [Arabidopsis thaliana]	cell wall/membrane related	Gm-r1070-5947 3', GLLEL22TF JCVI-SOY1,
	DGE0003017	AAAATTGCACAAGTGA	63.8298	8.93617	7.14286				unannotated	PREDICTED: hypothetical protein [Vitis vinifera]	hypothetical/unknown	Gm-r1088-8257 3', GLLEN10TR JCVI-SOY1, GLPA650TR JCVI-SOY1
	DGE0003362	TGAATCATGAGAATCT	57.6596	8.08511	7.13158	1.85494	2.10364	0.881777	Glyma02g14400.1	AGP19/ATAGP19 (ARABINOGALACTAN-PROTEIN 19) [Arabidopsis thaliana]	cell wall/membrane related	Gm-r1021-3160 3', GLLE216TR JCVI-SOY1, Gm-c1061-3404 5'
	DGE0002245	TCGTGTGCTGTTATTG	82.766	11.9149	6.94643	1.5786	1.35682	1.16346	Glyma19g36470.1	fasciclin-like AGP 11 [Populus alba x Populus tremula]	cell wall/membrane related	Gm-r1070-5650 3', GMFL01-20-N11 3',
	DGE0004138	TCTAATTATGCTTCCA	47.8723	7.44681	6.42857	4.97654	85.644	0.0581073	Glyma13g30770.1	predicted protein [Populus trichocarpa]	hypothetical/unknown	Gm-r1070-6697 3', GMFL01-19-D11 3', GLQAE13TR JCVI-SOY2
	DGE0001761	ATAAAACTGTAAGACA	101.915	16.383	6.22078				unannotated	CBF3 protein [Glycine max]	transcription related	Gm-r1083-606 3', Gm-c1009-459 5', Gm-c1009-148 5'
	DGE0003538	TCATTATTCTGTAAGA	55.1064	9.14894	6.02326	3.35071	13.5477	0.247328	Glyma18g05700.1	60S ribosomal protein L10, putative [Ricinus communis]	ribosome related	gmrtDrNS01_05-D_M13R_B07_061.s1, gmrtDrNS01_02-D_T3_E09_071.s0, sHB011F24
	DGE0003521	AGATAGCGCACTATTT	55.5319	10.2128	5.4375				unannotated	salt responsive protein 2 [Solanum lycopersicum]	defense/stress related	Gm-c1061-56 5', GMFL02-44-O06 3', GMFL01-05-B06 3'
	DGE0002803	GTTGCATTCGAGTATT	68.5106	13.4043	5.11111	3.12123	2.94685	1.05917	Glyma11g00280.1	proline rich protein [Medicago sativa]	other	Gm-c1068-3184 5', GLMBV14TF JCVI-SOY2
	DGE0002667	ACAACTAATGAAGGAG	71.7021	14.0426	5.10606				unannotated	ribosomal protein l7ae, putative [Ricinus communis]	ribosome related	Gm-c1023-6313 5', GMFL01-43-O22 3', GMFL01-04-M24 3'
	DGE0001064	ATTGGTTTCCTATGTT	153.404	31.4894	4.87162	47.5941	34.7696	1.36884	Glyma09g00670.1	ATPUP11 (Arabidopsis thaliana purine permease 11)	cell wall/membrane related	Gm-c1074-2641 5', GLNBI43TF JCVI-SOY3, Gm-c1065-8116 5'
	DGE0000971	TATATAAAACTAAGAA	164.468	34.4681	4.7716	0.750751	19.2961	0.0389068	Glyma05g37350.1	conserved hypothetical protein [Ricinus communis]	hypothetical/unknown	Gm-r1070-4021 3', GMFL02-45-P09 3', GMFL01-37-M12 3'
	DGE0000948	AATTAAACGTGATACA	168.085	35.5319	4.73054	103.333	80.9193	1.27699	Glyma17g04330.1	s-adenosylmethionine synthetase, putative [Ricinus communis]	other	Gm-c1016-9880 5', ABWZ5809 3', ABWZ4684 3'
	DGE0003717	AATAATTGTAAGGATT	52.766	11.4894	4.59259				unannotated	conserved hypothetical protein [Ricinus communis]	hypothetical/unknown	Gm-r1088-526 3', GMFL01-06-C16 5', GMFL01-51-J15 5'
	DGE0002773	TTGGTGTAAAGAGAAA	69.1489	15.9574	4.33333				unannotated	transcription factor NAC [Lotus japonicus]	transcription related	Gm-c1051-7478 5', GLMB530TF JCVI-SOY2, Gm-c1051-6708 5'
	DGE0004659	CTGACTATGGAAGGGT	42.766	10.4255	4.10204	2.31676	39.4485	0.0587287	Glyma19g44380.1	WRKY43 protein [Glycine max]	transcription related	Gm-r1070-4514 3', GMFL02-45-M15 3', GMFL01-38-G04 3'
	DGE0000597	AGATAGCGCACTACTT	245.319	60	4.08865				unannotated	salt responsive protein 2 [Solanum lycopersicum]	defense/stress related	Gm-c1023-5063 5', GLMCL61TF JCVI-SOY2, Gm-c1015-8459 5'
	DGE0001874	AGCTAAATCCATATAT	97.234	24.4681	3.97391	87.5339	7.30178	11.988	Glyma14g06990.1	PREDICTED: hypothetical protein [Vitis vinifera]	hypothetical/unknown	Gm-r1089-4547 3, GLLEP53TF JCVI-SOY1, Gm_ck33705
	DGE0003738	CTCTTGATGCGGTAAT	52.3404	13.1915	3.96774	2.50876	42.2009	0.059448	Glyma17g03390.1	COBL7 (COBRA-LIKE 7) [Arabidopsis thaliana]	cell wall/membrane related	Gm-c1068-4374 5', GLMBU74TF JCVI-SOY2, Gm-r1083-1263 3'
	DGE0002775	CTCTACAGAGTTTGGA	69.1489	17.6596	3.91566	3.99939	50.3012	0.079509	Glyma06g03960.1	26S proteasome ATPase subunit [Spinacia oleracea]	protein biosynthesis/metabolism	Gm-c1015-8446 5', GMFL01-29-F07 5',
	DGE0004342	TAGAGTCTTTCTATTC	45.9574	12.3404	3.72414	0.882452	0.783737	1.12595	Glyma19g43460.1	Wound-induced protein WIN2 precursor, putative [Ricinus communis]	defense/stress related	Gm-c1015-1882 5', GMFL01-49-I17 3', GLLD315TF JCVI-SOY1
	DGE0001871	AAACTCCCTAGGTAAT	97.234	27.4468	3.54264	2.78989	123.431	0.0226029	Glyma11g15700.1	mitogen-activated protein kinase 1 [Glycine max]	other	Gm-c1080-3046 5', GMFL01-13-H17 3', ABWZ5253 3'
	DGE0000901	ATTCCTTTGTTTTTTT	174.894	50	3.49787	5.00423	56.7239	0.0882209	Glyma04g40450.1	ATP synthase epsilon chain, mitochondrial, putative [Ricinus communis]	other	Gm-c1004-1232 5', GMFL02-39-B18 3', GLRA091TR JCVI-SOY3
	DGE0002495	GATTTCATTCCCAACT	75.7447	22.1277	3.42308	2.06753	13.2371	0.156192	Glyma19g29030.2	C33G8.2 , related [Medicago truncatula]	other	Gm-c1034-1671 5', GLLCO45TF JCVI-SOY1, gmrtDrNS01_27-B_M13R_G03_019.s3
	DGE0000368	TTCTTCAGTAAAGAGA	333.83	98.5106	3.38877	7.4909	130.797	0.0572712	Glyma02g46610.1	transcription factor, putative [Ricinus communis]	transcription related	Gm-c1080-3168 5', GMFL01-36-J17 3', gmrtDrNS01_03-D_M13R_G08_052.s1
	DGE0000729	AAATTTTGAGTTAAAA	210	62.3404	3.3686				unannotated	conserved hypothetical protein [Ricinus communis]	hypothetical/unknown	Gm-c1073-1510 5', gmrtDrNS01_36-B_M13R_D06_042.s3, 454GmaGlobSeed232140
	DGE0001691	GCATTGAGGTTAAGAT	105.745	31.7021	3.33557	4.50063	60.5103	0.0743779	Glyma14g37480.1	protein phosphatase 2C [Medicago sativa]	protein biosynthesis/metabolism	Gm-r1070-7541 3', ABWZ2535 3', ABWZ2343 3'
	DGE0001274	AAATTTTGAGTTAATT	131.915	40	3.29787				unannotated	chloroplast chaperonin 21 [Vitis vinifera]	protein biosynthesis/metabolism	Gm-r1088-7215, GMFL01-15-N07 3', GLNDQ57TR JCVI-SOY3
	DGE0000179	ACCTTGCTGACCCAGT	570.213	173.191	3.29238	990.309	188.535	5.25264	Glyma16g27990.1	photosystem II type I chlorophyll a/b-binding protein [Glycine max]	photosynthesis related	Gm-r1088-8153, GMFL02-49-B17 3', GMFL02-41-P15 3'
	DGE0002717	AAGTTGAATGAAAATT	70.6383	21.4894	3.28713	2.28921	99.0604	0.0231093	Glyma12g07770.1	mitogen-activated protein kinase 1 [Glycine max]	other	Gm-r1088-1667 , GMFL01-39-A16 3', GMFL01-01-I04 3'
	DGE0003400	AAGTTGTGTCGGAAGT	57.234	17.4468	3.28049	14.4653	27.8428	0.519535	Glyma05g07620.1	H/ACA ribonucleoprotein complex subunit, putative [Ricinus communis]	transcription related	Gm-c1065-491 5', GLNC304TF JCVI-SOY3, GLLBU69TF JCVI-SOY1
	DGE0002851	TCAAACCGGTGCTGGA	67.4468	20.6383	3.26804	13.3212	6.93667	1.9204	Glyma08g01890.1	cytochrome P450 monooxygenase CYP86A24 [Glycine max]	other	Gm-r1070-6047, GMFL02-51-C18 3', GMFL02-34-J23 3'
	DGE0003200	CTAAAACCTCATCTTG	60.6383	19.1489	3.16667	24.5528	31.6946	0.774668	Glyma14g35340.1	phi-1-like phosphate-induced protein [Zea mays]	other	Gm-c1015-4450 5', GMFL01-19-H20 3', GLLE716TR JCVI-SOY1
	DGE0002418	ATGTTGTCTTTGTTCC	78.0851	24.6809	3.16379	66.0651	6.79007	9.72966	Glyma14g20440.1	BURP domain-containing protein [Glycine max]	other	Gm-r1083-1835, GLLEN47TR JCVI-SOY1, ACBU1140 3'
	DGE0000880	TTCAACCGTTTATATT	178.936	56.8085	3.14981	9.32781	40.7695	0.228794	Glyma12g33440.1	nucleic acid binding protein, putative [Ricinus communis]	transcription related	Gm-c1009-960 5', Gm-c1072-3503 5'
	DGE0000562	ATAGAAAGGTCTCTCA	255.745	81.4894	3.13838	19.2021	140.469	0.1367	Glyma06g11970.1	NAC2 protein [Glycine max]	transcription related	GMFL02-46-G21 3', GMFL01-14-N15 3', GMFL01-14-K09 3'
	DGE0000379	AGGGAAGACTTGGAGA	327.66	104.894	3.12373	10.2434	161.572	0.0633984	Glyma14g01990.1	transcription factor, putative [Ricinus communis]	transcription related	Gm-r1088-1266, GMFL01-20-N14 3', GMFL01-15-M01 3'
	DGE0003085	ATGTTGGCTCACAATC	62.766	20.4255	3.07292	20.3487	6.95889	2.92413	Glyma04g40580.1	S-adenosyl-L-methionine: caffeic acid 3-0-methyltransferase [Medicago sativa]	other	Gm-c1087-4587 5', GMFL02-45-G15,3', GMFL01-44-I13 3'
	DGE0001939	CTTGTGGTCTGTTTTG	94.2553	31.4894	2.99324				unannotated	alpha-tubulin [Gossypium hirsutum]	cell wall/membrane related	Gm-c1037-450 5', GMFL02-41-M13 3', GMFL01-42-D17 3'
	DGE0002122	ATACTAACTTTGAAAT	86.8085	29.1489	2.9781	49.6836	15.046	3.30212	Glyma04g01380.1	isoflavone reductase homolog 2 [Glycine max]	flavinoid biosynthesis	Gm-r1030-122 5', GMFL02-44-I18 3', GMFL02-52-E23 3'
	DGE0000547	GATGTAATTTTGTCAT	260.213	89.5745	2.90499	8.18187	54.6336	0.149759	Glyma14g40260.1	hypothetical protein [Vitis vinifera]	hypothetical/unknown	Gm-c1036-14171 5', GMFL02-39-K18 3', GMFL01-26-H15 3'
	DGE0004321	GCGTCATGTATAGTTT	46.1702	15.9574	2.89333	42.2499	59.8483	0.705951	anti Glyma10g28590.1	similar to ADP-ribosylation factor isoform 2 [Vitis vinifera]	other	Gm-c1050-3417 5', GMFL01-14-P18 3', GMFL01-30-F14 3'
	DGE0000884	TTGTGTAAGGCTAAAT	177.872	61.7021	2.88276	78.0703	52.4705	1.48789	Glyma08g45540.1	Kunitz trypsin inhibitor KTi2 [Glycine max]	other	Gm-c1072-2040 5', GLQA314TR JCVI-SOY2, Gm_ck38737
	DGE0000845	CGTAACACTTGAACAG	186.596	65.1064	2.86601	20.1693	153.342	0.131531	Glyma17g12710.1	conserved hypothetical protein [Ricinus communis]	hypothetical/unknown	Gm-r1083-8 3', GMFL02-38-F03 3', GLQA665TF JCVI-SOY2
	DGE0003479	GTGTGGTCTAATGTAA	55.9574	19.5745	2.8587	0.696412	0.976856	0.712912	Glyma05g36690.1	similar to 3-oxoacyl-[acyl-carrier-protein] synthase [Vitis vinifera]	lipid biosynthesis/metabolism	GLLES85TR JCVI-SOY1,gmrtDrNS01_25-B_M13R_H01_001.s1
	DGE0004678	GGAAACGTCGATGCCG	42.5532	14.8936	2.85714	22.6656	29.2622	0.77457	Glyma18g04450.1	calcium ion binding protein, putative [Ricinus communis]	other	Gm-r1030-3387 5', GMFL01-28-J22 3', GLMC860TF JCVI-SOY2
	DGE0001905	CAAGTGATGCCTCGTG	95.9574	33.617	2.85443	8.24674	94.7529	0.0870342	Glyma15g07850.1	Stem-specific protein TSJT1, putative [Ricinus communis]	other	Gm-r1088-434 3', GLPAR91TR JCVI-SOY1, GLLE174TR JCVI-SOY1
	DGE0000247	ATTGATTCTTTATTTG	463.83	162.553	2.8534	1.90063	61.5479	0.0308805	Glyma03g33070.1	putative Cys2/His2 zinc finger protein [Populus tremula x Populus alba]	transcription related	Gm-c1051-8423 5', GLMCA17TF JCVI-SOY2, GLMC636TF JCVI-SOY2
	DGE0002747	TGGCAGAGAAGTTAGC	69.7872	24.4681	2.85217	35.4377	37.0959	0.9553	Glyma15g11540.1	adenosine 5'-phosphosulfate reductase [Glycine max]	other	Gm-r1070-8298 3', GMFL02-52-E06 3', GMFL01-22-A10 3'
	DGE0001597	TATGATACGGCCCAGC	111.277	39.1489	2.84239	7.43864	192.675	0.0386073	anti Glyma09g08290.3	jasmonate ZIM-domain protein 1 [Solanum lycopersicum]	defense/stress related	Gm-r1083-1681, GMFL01-22-P09 3', GLMDK85TR JCVI-SOY2
	DGE0001389	GAGGTAGCTGTGTGTG	122.766	43.1915	2.84236	9.25307	13.9184	0.664811	Glyma20g38100.3	dormancy/auxin associated family protein [Arabidopsis thaliana]	other	GLLE101TF JCVI-SOY1, GLLC846TF JCVI-SOY1, sHB011I04
	DGE0002041	TTTACTGTACATAGGT	89.7872	31.7021	2.83221	5.22563	42.531	0.122866	Glyma17g05660.1	Protein kinase APK1B, chloroplast precursor, putative [Ricinus communis]	other	Gm-c1073-896 5', ACBU4208 5', ABWZ4957 3'
	DGE0002725	AAGAAGTAGGAACTTC	70.4255	24.8936	2.82906	2.21125	12.9403	0.17088	Glyma02g16090.1	Aux22d [Vigna radiata]	transcription related	Gm-c1009-2850 5', gmrtDrNS01_35-A_M13R_D03_025.s1,
	DGE0002917	TTTCATAAAGTGCATC	66.1702	23.4043	2.82727	2.10682	160.897	0.0130942	Glyma07g02630.1	WRKY27 [Glycine max]	transcription related	Gm-c1015-3370 5', GMFL01-48-B03 3', gmrtDrNS01_04-D_M13R_D05_041.s4
	DGE0000548	TTAATATCTGCTGTAA	259.787	91.9149	2.82639	49.4359	250.828	0.197091	Glyma02g42860.1	poly(A)-binding protein C-terminal interacting protein 6 [Cucumis sativus]	transcription related	Gm-r1070-6985 3', GLNCV02TF JCVI-SOY3, GLND991TF JCVI-SOY3
	DGE0003372	ACCGTTTTAAGTTTTG	57.6596	20.8511	2.76531	3.99939	50.3012	0.079509	Glyma06g03960.1	Protein Z, putative [Ricinus communis]	other	Gm-c1009-3423 5', GLMCW88TF JCVI-SOY2,
	DGE0000698	AATTCAACGTGATACA	216.383	78.2979	2.76359	77.8545	74.0038	1.05203	Glyma07g36150.1	S-adenosylmethionine synthetase [Phaseolus lunatus]	other	Gm-c1081-2863 5', E13E02 5', Gm-c1028-949 3'
	DGE0001077	TTGTGCTAGTGTGTTC	152.128	55.5319	2.73946	11.6329	32.5329	0.357572	Glyma10g32260.1	beta-ketoacyl-coa synthase family protein [Populus trichocarpa]	lipid biosynthesis/metabolism	GMFL02-51-C06 3', GLNDE36TF JCVI-SOY3, Gm_ck2132
	DGE0003562	AGGGTGTGTGAGCAAG	54.8936	20.2128	2.71579	12.5603	10.2961	1.2199	Glyma11g10920.1	hypothetical protein [Vitis vinifera]	hypothetical/unknown	Gm_ck10350, 454GmaGlobSeed127848
	DGE0003256	TGTTAGATTTGAGGAT	59.5745	22.1277	2.69231	1.28914	7.20159	0.179007	Glyma20g26140.1	hypothetical protein [Vitis vinifera]	hypothetical/unknown	Gm-r1070-1880 3', GLRA616TR JCVI-SOY3, GLRA786TR JCVI-SOY3
	DGE0000312	AGTTGTAGATTGTACA	377.66	140.851	2.68127	13.8018	118.441	0.116529	Glyma07g11760.1	diphosphoinositol polyphosphate phosphohydrolase, putative [Ricinus communis]	other	Gm-r1083-1701, gmrtDrNS01_26-C_M13R_A05_047.s2, gmrtDrNS01_24-C_M13R_A02_016.s2
	DGE0002756	AAGCATTAATCTTGTT	69.7872	26.1702	2.66667	3.01237	17.254	0.17459	Glyma09g39040.1	transcription factor [Glycine max]	transcription related	Gm-r1088-6359 , GMFL01-14-O22 3',
	DGE0003374	ACATTTATGATTTATT	57.6596	21.7021	2.65686	5.43898	58.7348	0.0926024	anti Glyma09g33730.1	AN (ANGUSTIFOLIA) [Arabidopsis thaliana]	other	Gm-c1063-634 5', GMFL02-46-N16 3', GMFL01-29-M03 3'
	DGE0002789	TGTAACACGGACACAA	68.7234	25.9574	2.64754	49.4359	250.828	0.197091	anti Glyma02g42860.1	early response to dehydration 15-like protein [Pseudotsuga menziesii var. menziesii]	defense/stress related	Gm-r1089-35 3', GLNCV02TF JCVI-SOY3, GLND991TF JCVI-SOY3
	DGE0001917	ACTTCAGATTAACTTC	95.3191	36.383	2.61988	9.85962	56.0714	0.17584	Glyma17g34420.1	MTD1 [Medicago truncatula]	other	Gm_ck33988, 2-G8 GmaxSC
	DGE0003193	TTGCTTATGTACAGAG	60.6383	23.1915	2.61468	1.2995	8.01889	0.162054	Glyma17g10170.1	ARR5 transcription regulator [Arabidopsis thaliana]	transcription related	Gm-r1070-996 3', GMFL01-48-H05 3',
	DGE0001606	TATGATACGACCCAGC	110.638	42.3404	2.61307	10.3477	206.756	0.0500477	anti Glyma15g19840.1	jasmonate ZIM-domain protein 1 [Solanum lycopersicum]	defense/stress related	Gm-r1088-7992, GMFL02-49-A14 3', GMFL02-50-N12 3'
	DGE0003727	AGAATGTATAGACAGC	52.5532	20.2128	2.6	24.2428	13.1305	1.8463	Glyma19g07000.1	zinc finger protein, putative [Ricinus communis]	transcription related	Gm-c1017-4748 5', GMFL01-07-G04 5', GMFL01-31-P09 5'
	DGE0002445	CACGAGTGTTGTTGAG	77.0213	30	2.56738	2.98334	21.5723	0.138295	Glyma15g09260.1	ubiquitin-protein ligase, putative [Ricinus communis]	protein biosynthesis/metabolism	GMFL01-22-H05 3', GLLAB23TF JCVI-SOY1
	DGE0002260	TCTTTGTCTTTTTTTT	82.3404	32.1277	2.56291	13.815	17.8735	0.772933	Glyma17g17540.1	lateral organ boundaries domain protein [Caragana korshinskii]	other	Gm-c1073-1502 5', gmrtDrNS01_27-A_M13R_D08_058.s0, Gm_ck16233
	DGE0002542	TTGTTCATGTATCTTA	74.4681	29.1489	2.55474	2.70584	2.87864	0.939972	Glyma10g28300.1	Hydrophobic protein LTI6A, putative [Ricinus communis]	other	Gm-c1023-4823 5', GMFL01-37-A09 5', GLNDK36TF JCVI-SOY3
	DGE0000523	TAGTCATAGAAATCAG	267.021	105.106	2.54049	13.7046	123.866	0.11064	Glyma09g30390.1	diphosphoinositol polyphosphate phosphohydrolase, putative [Ricinus communis]	other	Gm-c1082-183 5', GLQAN88TF JCVI-SOY2, Gm-c1074-3039 5'
	DGE0000860	TCAATTCTGACAAAAA	182.553	72.1277	2.53097	3.26414	6.7832	0.48121	anti Glyma14g10290.1	squalene epoxidase [Medicago sativa]	cell wall/membrane related	Gm-c1081-4184 5', GLLC494TF JCVI-SOY1, gmrtDrNS01_19-A_M13R_H12_082.s1
	DGE0002388	AAAAGAATGGCGTGTA	79.1489	31.4894	2.51351	5.46969	93.9115	0.0582431	Glyma09g33770.1	putative zinc-binding protein [Platanus x acerifolia]	transcription related	Gm-r1083-4343, GLME001TR JCVI-SOY2, GLQAG66TR JCVI-SOY2
	DGE0001659	ATGTAATGAAACTCAT	107.234	42.766	2.50746	2.11029	43.0752	0.0489908	Glyma10g41260.1	hypothetical protein [Populus trichocarpa]	hypothetical/unknown	Gm-c1086-1724 5', ABWZ3072 5', gmrtDrNS01_06-D_M13R_D10_074.s4
	DGE0000617	TTCTGAATCCCAAGAA	241.064	96.1702	2.50664				unannotated	dehydration-induced protein ERD15 [Lycopersicon esculentum]	defense/stress related	GMFL01-34-K17 5', GMFL01-25-C09 3', GMFL01-51-B03 5'
	DGE0001745	ATTTCAGAATTGAAGA	102.766	41.2766	2.48969	5.99945	5.61883	1.06774	Glyma13g01570.1	nodulin-like protein [Pisum sativum]	nodulation related	Gm-r1070-554 3', GMFL02-43-E05 3', GMFL02-40-A04 3'
	DGE0002929	TGTGACGAAGAAACGG	66.1702	26.8085	2.46825	1.13813	18.6927	0.0608865	Glyma01g39000.1	Disease resistance protein ADR1, putative [Ricinus communis]	defense/stress related	Gm-c1045-5203 5', GLMDX71TFB JCVI-SOY2, Gm-c1016-12048 5'
	DGE0004322	TCCAAGATGAAGATGA	46.1702	18.7234	2.46591	49.4359	250.828	0.197091	Glyma02g42860.1	early response to dehydration 15-like protein [Pseudotsuga menziesii var. menziesii]	defense/stress related	Gm-r1089-35 3', GMFL01-13-M20 5', GMFL01-37-M07 3'
	DGE0002333	AGTGCATGGGATGAGA	80.4255	32.766	2.45455	5.0047	56.0055	0.0893608	Glyma13g28630.1	beta-amylase [Glycine max]	cell wall/membrane related	Gm-r1089-2394, GMFL01-12-A10 3', GMFL01-29-C05 3'
	DGE0001131	TCCAAGAGGAAGTCGC	144.681	59.1489	2.44604	6.51627	60.7549	0.107255	Glyma19g30530.1	VQ [Medicago truncatula]	transcription related	Gm-c1051-627 5', Gm-c1068-1634 5', Gm-c1037-4105 5'
	DGE0001952	CGTTAGTCATAAGCAT	93.8298	38.5106	2.43646	1.59426	50.2388	0.0317336	Glyma09g24190.1	Heavy metal transport/detoxification protein [Medicago truncatula]	transporters/carriers	GLQAU77TR JCVI-SOY2, GLPA750TR JCVI-SOY1, GLQAU77TF JCVI-SOY2
	DGE0003119	ACTCTGAATGATGAAA	61.9149	25.5319	2.425	5.24176	24.1323	0.217209	Glyma15g10180.1	cytochrome P450 monooxygenase CYP710A15 [Medicago truncatula]	other	gmrtDrNS01_04-D_M13R_H02_002.s4, gmrtDrNS01_01-D_T3_A01_015.s4,
	DGE0000154	TAACTATTGGTTAGTT	610.638	254.681	2.39766	7.68937	198.97	0.0386459	Glyma09g08290.1	jasmonate ZIM-domain protein 1 [Solanum lycopersicum]	defense/stress related	Gm-r1083-1681 , GMFL02-49-A14 3', GMFL02-50-N12 3'
	DGE0003763	AAGTTTGAAATATCTG	52.1277	21.9149	2.37864	42.0333	16.1662	2.60008	Glyma10g43690.1	PPL2 (PSBP-LIKE PROTEIN 2); calcium ion binding [Arabidopsis thaliana]	photosynthesis related	Gm-c1047-1834 5', GLLDX50TF JCVI-SOY1, Gm_ck30093
	DGE0001127	CTTATTCATCTATAAA	145.106	61.2766	2.36806	6.67798	35.639	0.187379	Glyma20g25950.1	hypothetical protein [Populus trichocarpa]	hypothetical/unknown	ABWZ2792 3', Gm_ck1904,
	DGE0002361	CTGGAATTGATTCTAA	79.7872	33.8298	2.35849	3.58131	22.166	0.161568	Glyma10g34440.1	basic helix-loop-helix protein [Nicotiana tabacum]	transcription related	Gm-r1088-7593, GLMDJ86TR JCVI-SOY2, GLMDJ86TFB JCVI-SOY2
	DGE0000947	ATTCTTGGCCTTTCAA	168.085	71.2766	2.35821	29.2632	102.256	0.286175	Glyma15g40190.1	glutathione S-transferase 2 [Glycine max]	other	Gm-r1070-3642 3', GMFL02-50-K17 3', GMFL01-05-O19 3'
	DGE0000825	CTTGAGGTCTGTTTTG	191.702	81.4894	2.35248	7.63618	85.2711	0.0895518	Glyma20g30700.1	hypothetical protein [Populus trichocarpa]	hypothetical/unknown	Gm-r1070-6697 3', GMFL01-19-D11 3', GLQAE13TR JCVI-SOY2
	DGE0003438	ATATTGCGCACTATTT	56.5957	24.2553	2.33333				unannotated	conserved hypothetical protein [Ricinus communis]	hypothetical/unknown	Gm-r1070-6600, gmrtDrNS01_40-D_M13R_F06_038.s2, gmrtDrNS01_39-D_M13R_H02_002.s4
	DGE0001402	CCTAGCATTAAATTTG	121.915	52.9787	2.3012	5.19875	74.0648	0.0701919	Glyma20g25990.1	hypothetical protein [Populus trichocarpa]	hypothetical/unknown	Gm-r1070-6952 3', GLMDP87TFB JCVI-SOY2, ACBU5190 5'
	DGE0002906	CCTTTTCCTTGTTTAT	66.5957	29.1489	2.28467	5.17088	72.6878	0.0711382	Glyma15g10480.1	beta-amylase [Glycine max]	cell wall/membrane related	Gm-r1089-2394, GLPA493TR JCVI-SOY1, Gm-r1088-2081 3'
	DGE0001441	GGAGACATGGTATCTG	119.787	52.9787	2.26104	5.21916	78.3213	0.0666379	Glyma15g16360.1	SRC2 [Glycine max]	defense/stress related	Gm-r1070-280 3', GMFL02-35-K05 3', GMFL01-23-D23 3'
	DGE0001596	CATCTCAGGGACGTTT	111.489	50	2.22979	4.34168	4.48998	0.966972	Glyma17g37930.1	family II extracellular lipase 1 (EXL1)[Arabidopsis thaliana]	lipid biosynthesis/metabolism	GLLEV92TF JCVI-SOY1, Gm_ck13763,
	DGE0002670	GCATTGAGGTCAAGAT	71.4894	32.1277	2.22517	4.71412	48.1755	0.0978532	Glyma02g39340.1	protein phosphatase 2C [Medicago sativa]	protein biosynthesis/metabolism	Gm-r1088-4699 , CCCC22151 3', GMFL02-39-B21 3'
	DGE0003575	CAGGAGTGTTGTTGAG	54.6809	24.6809	2.21552	3.13565	22.1097	0.141822	Glyma13g29780.1	ubiquitin-protein ligase, putative [Ricinus communis]	protein biosynthesis/metabolism	454GmaGlobSeed779836, GLMCW79TF JCVI-SOY2, 454GmaGlobSeed792805
	DGE0003041	ATGCTTGCTAAAAAAA	63.4043	28.7234	2.20741	6.90452	5.93637	1.16309	anti Glyma08g43700.1	carboxy-lyase, putative [Ricinus communis]	other	Gm-c1027-4261 5', Gm-c1028-5166 5', Gm-c1027-4355 5'
	DGE0003719	CAGACTCCAATTTTCG	52.5532	23.8298	2.20536	7.12391	14.7817	0.481943	Glyma17g07240.1	putative xyloglucan endotransglycosylase [Cucumis sativus]	cell wall/membrane related	Gm-c1023-5368 5', GMFL01-16-K15 3', GMFL01-06-M16 3'
	DGE0003834	TCTTTTAAAGCAATAT	51.2766	23.4043	2.19091	9.04278	3.64116	2.48349	Glyma19g36160.1	hypothetical protein [Arabidopsis thaliana]	hypothetical/unknown	Gm-c1049-7605 5', GLQA521TR JCVI-SOY2, GLLE205TF JCVI-SOY1
	DGE0000168	TGTGTTTATGTTTTGT	591.915	272.128	2.17514	2.03054	1.92323	1.0558	Glyma12g06880.1	bZIP transcription factor bZIP59 [Glycine max]	transcription related	Gm-c1072-3783 5', CCCC9616 3', GLNBC49TF JCVI-SOY3
	DGE0002531	TTGTGAATTTTTTAGT	74.6809	34.8936	2.14024	8.00899	103.948	0.0770481	Glyma19g05980.1	allene-oxide cyclase [Medicago truncatula]	defense/stress related	gmrtDrNS01_09-B_M13R_E08_056.s4, gmrtDrNS01_13-A_M13R_H02_002.s4,
	DGE0003389	GAATGTGTTGTAAAAT	57.234	26.8085	2.13492	15.2345	10.887	1.39932	Glyma04g40350.1	UP-9A [Nicotiana tabacum]	other	Gm-r1083-1440, CCCC2133 3', GMFL01-46-J15 3'
	DGE0004348	AGTTTGCTAGACAATC	45.7447	21.4894	2.12871	2.63843	14.4837	0.182166	Glyma17g07700.1	TET8 (TETRASPANIN8) [Arabidopsis thaliana]	cell wall/membrane related	Gm-r1070-1240 3', CCCC17354 3', CCCC9498 5'
	DGE0000692	CATCTCACAGACGTTC	217.66	102.34	2.12682	3.2832	3.3034	0.993885	Glyma14g40200.1	family II extracellular lipase 1 (EXL1) [Arabidopsis thaliana]	lipid biosynthesis/metabolism	Gm-c1048-6961 5', GMFL01-40-K20 3', GLLEI88TR JCVI-SOY1
	DGE0003387	TGATATAATTTTTCAT	57.234	27.0213	2.11811	6.93102	16.8612	0.411063	Glyma06g44430.1	ethylene-responsive element-binding protein [Medicago truncatula]	defense/stress related	Gm-r1083-991 3', GMFL02-43-E07 3', GMFL01-06-L23 3'
	DGE0001457	CAATGTAATTTGTGTA	118.936	56.1702	2.11742	1.22438	1.13168	1.08191	anti Glyma15g01510.1	DNA binding protein, putative [Ricinus communis]	transcription related	gmrtDrNS01_38-B_M13R_A09_079.s3, CCCC22476 3', CCCC11177 3'
	DGE0004155	TTGATGTTTCTTTTGA	47.6596	22.5532	2.11321	1.60637	1.9368	0.82939	Glyma06g44780.1	ATP-dependent RNA helicase, putative [Ricinus communis]	transcription related	Gm-r1088-2845 , GLRA770TR JCVI-SOY3,
	DGE0001650	GTTGTAAAATATTTAA	107.66	51.2766	2.09959	1.70546	10.3083	0.165446	Glyma11g35050.1	putative Hs1pro-1-like receptor [Glycine max]	cell wall/membrane related	Gm-c1023-1552 5', GLPAP80TR JCVI-SOY1, gmrtDrNS01_03-B_M13R_D03_025.s2
	DGE0001784	AATTCGGTTGGTTCTG	100.851	48.0851	2.09735				unannotated	conserved hypothetical protein [Ricinus communis]	hypothetical/unknown	Gm-r1021-2064 , gmrtDrNS01_18-D_M13R_B11_093.s0, gmrtDrNS01_15-D_M13R_B04_030.s0
	DGE0003878	AGTGCTTGCAGCTCTT	50.8511	24.2553	2.09649	1.97477	9.77785	0.201964	Glyma01g31900.1	hypothetical protein [Populus trichocarpa]	hypothetical/unknown	Gm-r1021-3057 3', CCCC17573 3', GMFL01-46-E04 3'
	DGE0001630	TGTAGCACTTGAATAG	109.362	52.9787	2.06426	12.9571	130.79	0.099068	Glyma05g08240.1	conserved hypothetical protein [Ricinus communis]	hypothetical/unknown	Gm-r1021-282 3', GMFL02-36-M04 3', GLRA383TR JCVI-SOY3
	DGE0000495	AGTTTAGTGAAGCTAT	274.894	133.191	2.0639	55.184	66.8143	0.825931	Glyma08g08850.1	hypothetical protein [Populus trichocarpa]	hypothetical/unknown	Gm_ck3769, Gm_ck21762,
	DGE0000321	GTCGTGGTCGTTGAGG	370.426	179.787	2.06036	34.7779	118.049	0.294605	Glyma06g00990.1	arginine decarboxylase [Glycine max]	protein biosynthesis/metabolism	GMFL01-34-M11 3', GMFL02-52-D13 3', GMFL02-48-B16 3'
	DGE0002341	CATTCTCTTCTTATTT	80.2128	38.9362	2.06011	1.65256	7.72132	0.214026	Glyma04g11310.1	Ser/Thr-rich protein T10 in DGCR region, putative [Ricinus communis]	other	GMFL01-17-P13 3', GLPAQ82TR JCVI-SOY1, Gm_ck13585
	DGE0003829	TTATCGATGCTTATCT	51.2766	24.8936	2.05983	6.65357	36.2626	0.183483	Glyma09g24890.1	conserved hypothetical protein [Ricinus communis]	hypothetical/unknown	Gm-r1070-5011, Gm-c1016-6200 5', Gm-c1009-3997 5'
	DGE0004650	GCTCTTCAGATACTGC	42.766	20.8511	2.05102	2.21478	21.1943	0.104499	Glyma16g33590.1	Ribonuclease H [Medicago truncatula]	transcription related	Gm-c1045-6374 5' , ABWZ5051 3', ABWZ3975 3'
	DGE0003735	GCTGATGGATTCGGAT	52.3404	25.5319	2.05	4.26136	16.7269	0.254761	Glyma03g35920.1	hin1-like protein [Solanum tuberosum]	cell wall/membrane related	Gm-r1070-5503 3', GMFL01-17-B13 3', Gm-c1080-5011 5'
	DGE0003346	TATTATTGATTCGTTA	57.8723	28.5106	2.02985	172.116	52.7345	3.26383	anti Glyma13g27490.2	ATP synthase gamma chain [Zea mays]	cell wall/membrane related	Gm-c1049-8090 5', GMFL01-34-L22 3', GMFL01-30-K10 3'
	DGE0004605	CGGGCAGAATAAGAGT	43.1915	21.4894	2.0099	405.663	144.975	2.79816	Glyma05g30200.1	Ferredoxin-2, chloroplast precursor, putative [Ricinus communis]	photosynthesis related	Gm-c1074-3928 5', CCCC20312 3', GMFL01-36-N02 3'
	DGE0001810	AGGACCGTCCGTCGTG	100	49.7872	2.00855	21.6939	65.5439	0.330983	Glyma03g35180.1	transcription factor C2H2 [Lotus japonicus]	transcription related	Gm-r1088-3671, CCCC11922 3', GMFL01-10-G22 3'
	DGE0003195	TGTCATATGGTTGTAA	60.6383	30.2128	2.00704	23.0807	11.25	2.05161	Glyma18g00590.1	selenium binding protein [Medicago sativa]	other	Gm-r1088-6616, CCCC9854 3', CCCC21281 3'
	DGE0001894	CAAGTGCTAGAAGTTG	96.383	48.0851	2.00442	1405.74	98.0842	14.332	Glyma11g34230.1	chloroplast RUBISCO activase [Morus alba var. multicaulis]	photosynthesis related	GMFL02-44-L04 3', GMFL02-43-C18 3', GMFL02-45-F21 3'
	DGE0002518	AGAACTGAAAGACCTC	75.3191	37.6596	2	4.48307	9.44235	0.474784	Glyma07g18350.1	chloroplast omega 3 fatty acid desaturase isoform 2 [Glycine max]	lipid biosynthesis/metabolism	Gm-r1070-3469 3', Gm-c1063-4770 5', Gm-r1070-3459 3'
	DGE0003785	AATTGTAATGAATGCT	51.9149	25.9574	2				unannotated	beta-1,4-xylosidase [Arabidopsis thaliana]	defense/stress related	GMFL02-50-J07 3', CCCC21636 3', CCCC2368 3'
b)	DGE Tag ID	TAG	CS (DGE)	CG (DGE)	CS/CG (DGE)	CS(RNASeq)	CG(RNASeq)	CS/CG (RNASeq)	Model	Annotation	Category	Three confirmation ESTs
	DGE0002601	AATAAAATTACATAAG	73.1915	441.064	0.165943	34.3134	25.1287	1.3655	Glyma05g38130.1	pathogenesis-related protein 5-1 [Helianthus annuus]	defense/stress related	GmUV-B_341, ACBU1057 5', ABWZ4866 3'
	DGE0002073	ATGACGAGCTTTGATG	88.9362	329.787	0.269677	10.3518	21.3151	0.485658	Glyma09g38410.1	calreticulin-3 precursor [Zea mays]	protein biosynthesis/metabolism	Gm-r1088-6724, GMFL02-39-N05 3', GMFL02-37-N07 3'
	DGE0003352	ATCATCATCACAAGGA	57.8723	187.872	0.308041	29.7017	24.3056	1.22201	Glyma04g01130.1	dehydrin [Phaseolus vulgaris]	defense/stress related	Gm-r1088-64 3', GMFL01-29-J05 5', GLNDL21TF JCVI-SOY3
	DGE0000639	ATGCTTTCAAGTTTCA	233.83	753.404	0.310364	3.06538	65.5686	0.0467507	Glyma07g05620	phosphatidylserine decarboxylase [Lycopersicon esculentum]	lipid biosynthesis/metabolism related	Gm-r1089-5757, gmrtDrNS01_04-B_M13R_D11_089.s2, gmrtDrNS01_01-B_T3_B08_062.s0
	DGE0004450	GATTATGGACGAATGC	44.8936	143.617	0.312593	8.03644	28.5631	0.281357	Glyma06g47740.1	invertase/pectin methylesterase inhibitor family protein [Arabidopsis thaliana]	defense/stress related	Gm-r1070-2117 3', GMFL02-43-D10 3', GLPA507TR JCVI-SOY1
	DGE0000888	GATGCTAGCTAGCTGT	177.872	567.447	0.313461	7.03315	12.4692	0.564041	Glyma05g09160.1	lipid transfer protein [Sesamum indicum]	lipid biosynthesis/metabolism related	454GmaGlobSeed881962, 454GmaGlobSeed879181, 454GmaGlobSeed881518
	DGE0003408	ACCAATATCGACCTTC	57.0213	177.66	0.320958	3.67215	4.12873	0.889413	Glyma02g01250.1	hypothetical protein [Populus trichocarpa]	hypothetical/unknown	Gm-r1070-4903 3', GMFL01-35-A05 3', GMFL01-35-A05 5'
	DGE0002491	TTCTCATGCTTCTTAA	75.7447	233.404	0.324521	8.03644	28.5631	0.281357	Glyma06g47740.1	invertase/pectin methylesterase inhibitor family protein [Arabidopsis thaliana]	defense/stress related	Gm-r1070-2117 3', GMFL02-43-D10 3', GLNCV96TF JCVI-SOY3
	DGE0001223	TCTCTATCTTTGTTCC	136.596	372.553	0.366648	24.9821	12.9864	1.92372	Glyma05g31450.1	myo-inositol-1-phosphate synthase [Glycine max]	lipid biosynthesis/metabolism related	Gm-r1088-6355, GMFL02-46-D24 3', GMFL02-46-C07 3'
	DGE0002716	ATGCACAAATTGCTTT	70.6383	185.532	0.380734	10.2867	13.4398	0.765396	Glyma13g09420.1	putative wall-associated kinase [Populus x canadensis]	cell wall related	Gm-r1089-2452 , Gm-c1043-2167 5',
	DGE0002161	TTTGCTTAGGTTTTGT	85.1064	207.447	0.410256	1.21035	3.85081	0.31431	Glyma03g32820.1	glycine-rich protein [Onobrychis viciifolia]	hypothetical/unknown	Gm-r1070-420 3', GMFL01-33-D22 5', GMFL01-20-D17 3'
	DGE0001547	TATCCTATGTTTGGAT	114.468	264.894	0.432129	8.18549	12.5423	0.652628	Glyma05g02630.1	zinc ion binding protein, putative [Ricinus communis]	hypothetical/unknown	Gm-r1070-8198 3', Gm-20-4D, Gm-c1009-1369 5'
	DGE0002336	ACGCTCAGTGATATCT	80.4255	184.681	0.435484	73.1573	37.2929	1.96169	Glyma03g38990.1	hypothetical protein [Vitis vinifera]	hypothetical/unknown	Gm-c1065-2182 5', GMFL02-43-G05 3', GMFL01-30-D21 5'
	DGE0002608	CGAAGCAATATACAGA	72.9787	164.468	0.443726	13.5127	11.6802	1.15689	Glyma04g40600.1	1-aminocyclopropane-1-carboxylate oxidase, putative [Ricinus communis]	defense/stress related	Gm-r1089-8062, GLME405TR JCVI-SOY2, gmrtDrNS01_40-C_M13R_H08_050.s0
	DGE0002544	CGGAGAAACATTATCT	74.4681	167.234	0.445293	37.1138	251.184	0.147755	Glyma01g07860.1	copper amine oxidase [Cicer arietinum]	protein biosynthesis/metabolism	Gm-r1070-4628, GMFL01-25-C04 5', Gm-c1008-482 5'
	DGE0002615	AGAACAATACAAATTC	72.9787	158.723	0.459786	33.9142	224.328	0.151182	Glyma06g17860.1	putative diphosphonucleotide phosphatase [Oryza sativa Japonica Group]	other	Gm-r1089-2015, GLLC831TF JCVI-SOY1, Gm-r1089-4838 3
	DGE0003495	GTTATGCCGAACGTTT	55.7447	121.064	0.460457	38.9876	21.8259	1.7863	Glyma07g15190.1	myoinositol oxygenase, putative [Ricinus communis]	cell wall related	Gm-c1049-9455 5', Gm_ck7846, Gm_ck0203
	DGE0003965	AAGCTTCGCTTCACGG	50	108.298	0.46169	0.550502	1.89953	0.28981	Glyma02g37610.1	Aspartic proteinase nepenthesin-1 precursor, putative [Ricinus communis]	cell wall related	Gm-r1070-6778 3', GMFL01-49-D17 3', GMFL01-17-J14 3
	DGE0004003	TTCGTGTGATGTGGTT	49.3617	106.596	0.463074	81.2062	26.8654	3.02271	Glyma12g12230.1	o-methyltransferase, putative [Ricinus communis]	other	Gm-r1089-3159, GMFL02-52-B15 3', GMFL01-39-B19 3'
	DGE0004133	TTTTCACGATGTACTG	47.8723	100.426	0.476695	9.61799	3.71	2.59245	Glyma16g08010.1	hypothetical protein [Nicotiana tabacum]	hypothetical/unknown	gmrtDrNS01_05-C_M13R_F06_038.s4, gmrtDrNS01_02-C_T3_C08_060.s4, gmrtDrNS01_08-B_M13R_A09_079.s1
	DGE0002836	ATGCAGAGAGAGCGCA	67.8723	137.66	0.493045				no model	root nodule extensin [Pisum sativum]	nodulation related	GLQAU52TR JCVI-SOY2, GLNBH64TF JCVI-SOY3, GLMC334TF JCVI-SOY2
	DGE0004693	TGAGCCTTTTCCTTAG	42.5532	85.7447	0.496278	40.6135	209.403	0.193948	Glyma10g35870.1	auxin down-regulated protein [Glycine max]	other	GMFL01-38-O08 3', GMFL01-02-M24 3', GMFL01-02-M23 5'
	DGE0001864	AACTTATTAGATATTC	97.4468	196.17	0.496746	23.4809	27.6052	0.850599	Glyma12g36160.1	putative receptor-like protein kinase RLPK1 [Glycine max]	other	Gm-r1089-461, GMFL01-39-K03 3', GLPA382TR JCVI-SOY1
