# Supplementary material for: Transcript profiling reveals expression differences in wild-type and glabrous soybean lines
Source: BMC Plant Biol. 2011 Oct 26;11:145. doi: 10.1186/1471-2229-11-145 (PMC3217893; doi:10.1186/1471-2229-11-145)
Supplement: Additional file 4 — DESeq analysis of Clark standard and Clark glabrous. [file 1471-2229-11-145-S4.XLSX]

## Sheet: Additional file 4a CSST-CGST
Additional file 4a. List of DGE tags with fold change in Clark standard versus Clark glabrous.
DGE Tag	baseMean	baseMeanA (CG)	baseMeanB (CS)	foldChange (CS/CG)	log2FoldChange	pval	padj	resVarA	resVarB
DGE0000165	1401	1	2801	2801	11.4517	5.19833e-43	3.13722e-38	NA	NA
DGE0000012	5982.5	5	11960	2392	11.224	7.2525e-50	8.75385e-45	NA	NA
DGE0000887	418.5	1	836	836	9.70736	5.04116e-29	1.01412e-24	NA	NA
DGE0000974	386	1	771	771	9.59059	3.87265e-28	5.84291e-24	NA	NA
DGE0001246	318	1	635	635	9.31061	4.93208e-26	6.61453e-22	NA	NA
DGE0001489	275.5	1	550	550	9.10329	1.68318e-24	1.84692e-20	NA	NA
DGE0001907	226	1	451	451	8.81698	1.95965e-22	1.57688e-18	NA	NA
DGE0001947	221.5	1	442	442	8.7879	3.1491e-22	2.37562e-18	NA	NA
DGE0002359	188	1	375	375	8.55075	1.4105e-20	8.51246e-17	NA	NA
DGE0002492	178.5	1	356	356	8.47573	4.57275e-20	2.5088e-16	NA	NA
DGE0002509	178	1	355	355	8.47168	4.87099e-20	2.55623e-16	NA	NA
DGE0002528	176.5	1	352	352	8.45943	5.89401e-20	2.96422e-16	NA	NA
DGE0002535	176	1	351	351	8.45533	6.2819e-20	3.03293e-16	NA	NA
DGE0000693	512	3	1021	340.333	8.4108	1.15364e-29	2.78491e-25	NA	NA
DGE0002838	160	1	319	319	8.31741	5.2286e-19	2.10366e-15	NA	NA
DGE0002925	156	1	311	311	8.28077	9.10428e-19	3.54482e-15	NA	NA
DGE0003110	146.5	1	292	292	8.18982	3.55157e-18	1.29902e-14	NA	NA
DGE0003660	126	1	251	251	7.97154	8.47622e-17	2.84191e-13	NA	NA
DGE0003828	121.5	1	242	242	7.91886	1.7852e-16	5.6704e-13	NA	NA
DGE0003923	119	1	237	237	7.88874	2.72271e-16	8.34321e-13	NA	NA
DGE0003939	118.5	1	236	236	7.88264	2.96509e-16	8.52116e-13	NA	NA
DGE0004053	115	1	229	229	7.8392	5.41988e-16	1.52136e-12	NA	NA
DGE0004579	102.5	1	204	204	7.67243	5.20542e-15	1.33681e-11	NA	NA
DGE0004929	96	1	191	191	7.57743	1.81612e-14	4.25559e-11	NA	NA
DGE0005076	93	1	185	185	7.53138	3.29329e-14	7.50007e-11	NA	NA
DGE0005334	89	1	177	177	7.46761	7.42874e-14	1.57308e-10	NA	NA
DGE0005401	88	1	175	175	7.45121	9.13721e-14	1.86927e-10	NA	NA
DGE0005484	87	1	173	173	7.43463	1.12554e-13	2.26424e-10	NA	NA
DGE0005553	86	1	171	171	7.41785	1.38858e-13	2.74759e-10	NA	NA
DGE0000585	585	7	1163	166.143	7.37628	2.64219e-28	4.55593e-24	NA	NA
DGE0006085	78.5	1	156	156	7.2854	7.05811e-13	1.27152e-09	NA	NA
DGE0006203	77	1	153	153	7.25739	9.88433e-13	1.70435e-09	NA	NA
DGE0006447	74	1	147	147	7.19967	1.96084e-12	3.15567e-09	NA	NA
DGE0006612	72	1	143	143	7.15987	3.12561e-12	4.89954e-09	NA	NA
DGE0006671	71.5	1	142	142	7.14975	3.51693e-12	5.44227e-09	NA	NA
DGE0006791	70.5	1	140	140	7.12928	4.45765e-12	6.81068e-09	NA	NA
DGE0006820	70	1	139	139	7.11894	5.02132e-12	7.48245e-09	NA	NA
DGE0006830	70	1	139	139	7.11894	5.02132e-12	7.48245e-09	NA	NA
DGE0001116	346	5	687	137.4	7.10224	9.41761e-24	8.74396e-20	NA	NA
DGE0006991	68	1	135	135	7.07682	8.13239e-12	1.18264e-08	NA	NA
DGE0007184	66	1	131	131	7.03342	1.32822e-11	1.88609e-08	NA	NA
DGE0003548	130	2	258	129	7.01123	2.83875e-16	8.35706e-13	NA	NA
DGE0007601	62.5	1	124	124	6.9542	3.20063e-11	4.29244e-08	NA	NA
DGE0003966	118.5	2	235	117.5	6.87652	1.85687e-15	4.98059e-12	NA	NA
DGE0008230	57	1	113	113	6.82018	1.35423e-10	1.61839e-07	NA	NA
DGE0008242	57	1	113	113	6.82018	1.35423e-10	1.61839e-07	NA	NA
DGE0008244	57	1	113	113	6.82018	1.35423e-10	1.61839e-07	NA	NA
DGE0008387	56	1	111	111	6.79442	1.77737e-10	2.06279e-07	NA	NA
DGE0008391	56	1	111	111	6.79442	1.77737e-10	2.06279e-07	NA	NA
DGE0008622	54	1	107	107	6.74147	3.09142e-10	3.45498e-07	NA	NA
DGE0008771	53	1	105	105	6.71425	4.0995e-10	4.53958e-07	NA	NA
DGE0008995	51.5	1	102	102	6.67243	6.30401e-10	6.79375e-07	NA	NA
DGE0009136	50.5	1	100	100	6.64386	8.43537e-10	8.7022e-07	NA	NA
DGE0009309	49.5	1	98	98	6.61471	1.13292e-09	1.13953e-06	NA	NA
DGE0009394	49	1	97	97	6.59991	1.31438e-09	1.27941e-06	NA	NA
DGE0009422	49	1	97	97	6.59991	1.31438e-09	1.27941e-06	NA	NA
DGE0010093	45.5	1	90	90	6.49185	3.82958e-09	3.50177e-06	NA	NA
DGE0010363	44	1	87	87	6.44294	6.14348e-09	5.45238e-06	NA	NA
DGE0010540	43.5	1	86	86	6.42626	7.21024e-09	6.3064e-06	NA	NA
DGE0010741	42.5	1	84	84	6.39232	9.9547e-09	8.34404e-06	NA	NA
DGE0010793	42	1	83	83	6.37504	1.17101e-08	9.55013e-06	NA	NA
DGE0010800	42	1	83	83	6.37504	1.17101e-08	9.55013e-06	NA	NA
DGE0010829	42	1	83	83	6.37504	1.17101e-08	9.55013e-06	NA	NA
DGE0010967	41.5	1	82	82	6.35755	1.37906e-08	1.09509e-05	NA	NA
DGE0011121	40.5	1	80	80	6.32193	1.9201e-08	1.50492e-05	NA	NA
DGE0011337	39.5	1	78	78	6.2854	2.68503e-08	2.03828e-05	NA	NA
DGE0011499	39	1	77	77	6.26679	3.18166e-08	2.35601e-05	NA	NA
DGE0011774	38	1	75	75	6.22882	4.47894e-08	3.21201e-05	NA	NA
DGE0011798	38	1	75	75	6.22882	4.47894e-08	3.21201e-05	NA	NA
DGE0011912	37.5	1	74	74	6.20945	5.32085e-08	3.6699e-05	NA	NA
DGE0011927	37.5	1	74	74	6.20945	5.32085e-08	3.6699e-05	NA	NA
DGE0012091	36.5	1	72	72	6.16993	7.54142e-08	5.08477e-05	NA	NA
DGE0012310	36	1	71	71	6.14975	8.99808e-08	5.93485e-05	NA	NA
DGE0012526	35	1	69	69	6.10852	1.28431e-07	8.33428e-05	NA	NA
DGE0012815	34	1	67	67	6.06609	1.84187e-07	0.000114596	NA	NA
DGE0012867	34	1	67	67	6.06609	1.84187e-07	0.000114596	NA	NA
DGE0007109	67.5	2	133	66.5	6.05528	5.0003e-11	6.56023e-08	NA	NA
DGE0013063	33.5	1	66	66	6.04439	2.20852e-07	0.000134631	NA	NA
DGE0013428	32	1	63	63	5.97728	3.84405e-07	0.000225233	NA	NA
DGE0013505	32	1	63	63	5.97728	3.84405e-07	0.000225233	NA	NA
DGE0013914	30.5	1	60	60	5.90689	6.75844e-07	0.000375922	NA	NA
DGE0014169	30	1	59	59	5.88264	8.18528e-07	0.000445032	NA	NA
DGE0014384	29.5	1	58	58	5.85798	9.91242e-07	0.000522463	NA	NA
DGE0014444	29.5	1	58	58	5.85798	9.91242e-07	0.000522463	NA	NA
DGE0014449	29	1	57	57	5.83289	1.20371e-06	0.000620892	NA	NA
DGE0014484	29	1	57	57	5.83289	1.20371e-06	0.000620892	NA	NA
DGE0014488	29	1	57	57	5.83289	1.20371e-06	0.000620892	NA	NA
DGE0001052	370.5	13	728	56	5.80735	1.66008e-20	9.5416e-17	NA	NA
DGE0014793	28.5	1	56	56	5.80735	1.46146e-06	0.000725926	NA	NA
DGE0014823	28.5	1	56	56	5.80735	1.46146e-06	0.000725926	NA	NA
DGE0014917	28	1	55	55	5.78136	1.77953e-06	0.000852345	NA	NA
DGE0014926	28	1	55	55	5.78136	1.77953e-06	0.000852345	NA	NA
DGE0015030	28	1	55	55	5.78136	1.77953e-06	0.000852345	NA	NA
DGE0015220	27	1	53	53	5.72792	2.64501e-06	0.0012139	NA	NA
DGE0015300	27	1	53	53	5.72792	2.64501e-06	0.0012139	NA	NA
DGE0015363	27	1	53	53	5.72792	2.64501e-06	0.0012139	NA	NA
DGE0015366	27	1	53	53	5.72792	2.64501e-06	0.0012139	NA	NA
DGE0015607	26.5	1	52	52	5.70044	3.2284e-06	0.00142737	NA	NA
DGE0015675	26	1	51	51	5.67243	3.95301e-06	0.00167415	NA	NA
DGE0015797	26	1	51	51	5.67243	3.95301e-06	0.00167415	NA	NA
DGE0016013	25.5	1	50	50	5.64386	4.83797e-06	0.001993	NA	NA
DGE0004790	100	4	196	49	5.61471	1.30746e-12	2.1618e-09	NA	NA
DGE0016284	25	1	49	49	5.61471	5.93057e-06	0.00241019	NA	NA
DGE0016452	24.5	1	48	48	5.58496	7.29086e-06	0.00291396	NA	NA
DGE0016594	24	1	47	47	5.55459	8.96234e-06	0.00353517	NA	NA
DGE0016715	24	1	47	47	5.55459	8.96234e-06	0.00353517	NA	NA
DGE0016826	23.5	1	46	46	5.52356	1.10504e-05	0.00426133	NA	NA
DGE0017006	23.5	1	46	46	5.52356	1.10504e-05	0.00426133	NA	NA
DGE0010065	46	2	90	45	5.49185	1.59453e-08	1.25792e-05	NA	NA
DGE0017451	22.5	1	44	44	5.45943	1.68464e-05	0.00614314	NA	NA
DGE0017479	22.5	1	44	44	5.45943	1.68464e-05	0.00614314	NA	NA
DGE0017505	22.5	1	44	44	5.45943	1.68464e-05	0.00614314	NA	NA
DGE0017537	22.5	1	44	44	5.45943	1.68464e-05	0.00614314	NA	NA
DGE0017585	22	1	43	43	5.42626	2.08269e-05	0.0073936	NA	NA
DGE0017740	22	1	43	43	5.42626	2.08269e-05	0.0073936	NA	NA
DGE0017834	21.5	1	42	42	5.39232	2.58351e-05	0.00901249	NA	NA
DGE0017896	21.5	1	42	42	5.39232	2.58351e-05	0.00901249	NA	NA
DGE0018091	21.5	1	42	42	5.39232	2.58351e-05	0.00901249	NA	NA
DGE0005721	85	4	166	41.5	5.37504	2.3701e-11	3.25084e-08	NA	NA
DGE0018097	21	1	41	41	5.35755	3.20325e-05	0.0106805	NA	NA
DGE0018143	21	1	41	41	5.35755	3.20325e-05	0.0106805	NA	NA
DGE0018180	21	1	41	41	5.35755	3.20325e-05	0.0106805	NA	NA
DGE0018276	21	1	41	41	5.35755	3.20325e-05	0.0106805	NA	NA
DGE0018310	21	1	41	41	5.35755	3.20325e-05	0.0106805	NA	NA
DGE0018516	20.5	1	40	40	5.32193	3.98596e-05	0.0129679	NA	NA
DGE0018549	20.5	1	40	40	5.32193	3.98596e-05	0.0129679	NA	NA
DGE0018556	20.5	1	40	40	5.32193	3.98596e-05	0.0129679	NA	NA
DGE0018638	20.5	1	40	40	5.32193	3.98596e-05	0.0129679	NA	NA
DGE0018666	20.5	1	40	40	5.32193	3.98596e-05	0.0129679	NA	NA
DGE0018866	20	1	39	39	5.2854	4.95673e-05	0.0156458	NA	NA
DGE0019371	19	1	37	37	5.20945	7.71763e-05	0.0227757	NA	NA
DGE0019469	19	1	37	37	5.20945	7.71763e-05	0.0227757	NA	NA
DGE0019537	19	1	37	37	5.20945	7.71763e-05	0.0227757	NA	NA
DGE0019546	19	1	37	37	5.20945	7.71763e-05	0.0227757	NA	NA
DGE0019654	18.5	1	36	36	5.16993	9.66561e-05	0.0279772	NA	NA
DGE0019742	18.5	1	36	36	5.16993	9.66561e-05	0.0279772	NA	NA
DGE0019752	18.5	1	36	36	5.16993	9.66561e-05	0.0279772	NA	NA
DGE0019759	18.5	1	36	36	5.16993	9.66561e-05	0.0279772	NA	NA
DGE0019858	18.5	1	36	36	5.16993	9.66561e-05	0.0279772	NA	NA
DGE0008772	54	3	105	35	5.12928	7.47167e-09	6.48804e-06	NA	NA
DGE0020070	18	1	35	35	5.12928	0.000120922	0.0341014	NA	NA
DGE0020156	18	1	35	35	5.12928	0.000120922	0.0341014	NA	NA
DGE0020196	18	1	35	35	5.12928	0.000120922	0.0341014	NA	NA
DGE0020208	18	1	35	35	5.12928	0.000120922	0.0341014	NA	NA
DGE0020261	18	1	35	35	5.12928	0.000120922	0.0341014	NA	NA
DGE0020442	17.5	1	34	34	5.08746	0.00015195	0.0414007	NA	NA
DGE0020458	17.5	1	34	34	5.08746	0.00015195	0.0414007	NA	NA
DGE0020581	17.5	1	34	34	5.08746	0.00015195	0.0414007	NA	NA
DGE0020617	17.5	1	34	34	5.08746	0.00015195	0.0414007	NA	NA
DGE0020643	17.5	1	34	34	5.08746	0.00015195	0.0414007	NA	NA
DGE0020692	17	1	33	33	5.04439	0.00019068	0.0503616	NA	NA
DGE0020854	17	1	33	33	5.04439	0.00019068	0.0503616	NA	NA
DGE0005887	83.5	5	162	32.4	5.01792	1.20215e-10	1.49588e-07	NA	NA
DGE0021031	16.5	1	32	32	5	0.00024043	0.0613533	NA	NA
DGE0021109	16.5	1	32	32	5	0.00024043	0.0613533	NA	NA
DGE0021347	16.5	1	32	32	5	0.00024043	0.0613533	NA	NA
DGE0021365	16.5	1	32	32	5	0.00024043	0.0613533	NA	NA
DGE0021403	16.5	1	32	32	5	0.00024043	0.0613533	NA	NA
DGE0021407	16.5	1	32	32	5	0.00024043	0.0613533	NA	NA
DGE0021519	16	1	31	31	4.9542	0.000302645	0.0730592	NA	NA
DGE0021553	16	1	31	31	4.9542	0.000302645	0.0730592	NA	NA
DGE0021640	16	1	31	31	4.9542	0.000302645	0.0730592	NA	NA
DGE0021716	16	1	31	31	4.9542	0.000302645	0.0730592	NA	NA
DGE0021726	16	1	31	31	4.9542	0.000302645	0.0730592	NA	NA
DGE0021856	16	1	31	31	4.9542	0.000302645	0.0730592	NA	NA
DGE0021988	15.5	1	30	30	4.90689	0.000382953	0.0875432	NA	NA
DGE0022070	15.5	1	30	30	4.90689	0.000382953	0.0875432	NA	NA
DGE0022090	15.5	1	30	30	4.90689	0.000382953	0.0875432	NA	NA
DGE0022237	15.5	1	30	30	4.90689	0.000382953	0.0875432	NA	NA
DGE0022273	15.5	1	30	30	4.90689	0.000382953	0.0875432	NA	NA
DGE0022468	15	1	29	29	4.85798	0.000483599	0.104234	NA	NA
DGE0022481	15	1	29	29	4.85798	0.000483599	0.104234	NA	NA
DGE0022613	15	1	29	29	4.85798	0.000483599	0.104234	NA	NA
DGE0022659	15	1	29	29	4.85798	0.000483599	0.104234	NA	NA
DGE0022660	15	1	29	29	4.85798	0.000483599	0.104234	NA	NA
DGE0022686	15	1	29	29	4.85798	0.000483599	0.104234	NA	NA
DGE0022699	15	1	29	29	4.85798	0.000483599	0.104234	NA	NA
DGE0022775	14.5	1	28	28	4.80735	0.000616281	0.125228	NA	NA
DGE0022864	14.5	1	28	28	4.80735	0.000616281	0.125228	NA	NA
DGE0022900	14.5	1	28	28	4.80735	0.000616281	0.125228	NA	NA
DGE0022945	14.5	1	28	28	4.80735	0.000616281	0.125228	NA	NA
DGE0022961	14.5	1	28	28	4.80735	0.000616281	0.125228	NA	NA
DGE0023023	14.5	1	28	28	4.80735	0.000616281	0.125228	NA	NA
DGE0023055	14.5	1	28	28	4.80735	0.000616281	0.125228	NA	NA
DGE0023173	14.5	1	28	28	4.80735	0.000616281	0.125228	NA	NA
DGE0023278	14	1	27	27	4.75489	0.000787001	0.153213	NA	NA
DGE0023361	14	1	27	27	4.75489	0.000787001	0.153213	NA	NA
DGE0023393	14	1	27	27	4.75489	0.000787001	0.153213	NA	NA
DGE0023413	14	1	27	27	4.75489	0.000787001	0.153213	NA	NA
DGE0023467	14	1	27	27	4.75489	0.000787001	0.153213	NA	NA
DGE0023484	14	1	27	27	4.75489	0.000787001	0.153213	NA	NA
DGE0023523	14	1	27	27	4.75489	0.000787001	0.153213	NA	NA
DGE0007248	67.5	5	130	26	4.70044	3.7283e-09	3.43519e-06	NA	NA
DGE0023683	13.5	1	26	26	4.70044	0.00101571	0.185192	NA	NA
DGE0023877	13.5	1	26	26	4.70044	0.00101571	0.185192	NA	NA
DGE0023971	13.5	1	26	26	4.70044	0.00101571	0.185192	NA	NA
DGE0024004	13.5	1	26	26	4.70044	0.00101571	0.185192	NA	NA
DGE0024083	13.5	1	26	26	4.70044	0.00101571	0.185192	NA	NA
DGE0024098	13.5	1	26	26	4.70044	0.00101571	0.185192	NA	NA
DGE0024111	13.5	1	26	26	4.70044	0.00101571	0.185192	NA	NA
DGE0024169	13	1	25	25	4.64386	0.00131166	0.21957	NA	NA
DGE0024188	13	1	25	25	4.64386	0.00131166	0.21957	NA	NA
DGE0024214	13	1	25	25	4.64386	0.00131166	0.21957	NA	NA
DGE0024264	13	1	25	25	4.64386	0.00131166	0.21957	NA	NA
DGE0024404	13	1	25	25	4.64386	0.00131166	0.21957	NA	NA
DGE0024460	13	1	25	25	4.64386	0.00131166	0.21957	NA	NA
DGE0024484	13	1	25	25	4.64386	0.00131166	0.21957	NA	NA
DGE0024485	13	1	25	25	4.64386	0.00131166	0.21957	NA	NA
DGE0024524	13	1	25	25	4.64386	0.00131166	0.21957	NA	NA
DGE0024621	13	1	25	25	4.64386	0.00131166	0.21957	NA	NA
DGE0024645	13	1	25	25	4.64386	0.00131166	0.21957	NA	NA
DGE0016121	25.5	2	49	24.5	4.61471	1.91704e-05	0.00694859	NA	NA
DGE0024773	12.5	1	24	24	4.58496	0.00171132	0.265841	NA	NA
DGE0024776	12.5	1	24	24	4.58496	0.00171132	0.265841	NA	NA
DGE0024837	12.5	1	24	24	4.58496	0.00171132	0.265841	NA	NA
DGE0024936	12.5	1	24	24	4.58496	0.00171132	0.265841	NA	NA
DGE0025011	12.5	1	24	24	4.58496	0.00171132	0.265841	NA	NA
DGE0025166	12.5	1	24	24	4.58496	0.00171132	0.265841	NA	NA
DGE0025220	12.5	1	24	24	4.58496	0.00171132	0.265841	NA	NA
DGE0025225	12.5	1	24	24	4.58496	0.00171132	0.265841	NA	NA
DGE0012582	36	3	69	23	4.52356	1.65404e-06	0.000818212	NA	NA
DGE0025248	12	1	23	23	4.52356	0.00222997	0.321577	NA	NA
DGE0025340	12	1	23	23	4.52356	0.00222997	0.321577	NA	NA
DGE0025345	12	1	23	23	4.52356	0.00222997	0.321577	NA	NA
DGE0025386	12	1	23	23	4.52356	0.00222997	0.321577	NA	NA
DGE0025471	12	1	23	23	4.52356	0.00222997	0.321577	NA	NA
DGE0025558	12	1	23	23	4.52356	0.00222997	0.321577	NA	NA
DGE0025627	12	1	23	23	4.52356	0.00222997	0.321577	NA	NA
DGE0025638	12	1	23	23	4.52356	0.00222997	0.321577	NA	NA
DGE0025710	12	1	23	23	4.52356	0.00222997	0.321577	NA	NA
DGE0025743	12	1	23	23	4.52356	0.00222997	0.321577	NA	NA
DGE0025775	12	1	23	23	4.52356	0.00222997	0.321577	NA	NA
DGE0025805	12	1	23	23	4.52356	0.00222997	0.321577	NA	NA
DGE0025819	12	1	23	23	4.52356	0.00222997	0.321577	NA	NA
DGE0025830	12	1	23	23	4.52356	0.00222997	0.321577	NA	NA
DGE0025998	11.5	1	22	22	4.45943	0.00293447	0.400219	NA	NA
DGE0026057	11.5	1	22	22	4.45943	0.00293447	0.400219	NA	NA
DGE0026116	11.5	1	22	22	4.45943	0.00293447	0.400219	NA	NA
DGE0026123	11.5	1	22	22	4.45943	0.00293447	0.400219	NA	NA
DGE0026124	11.5	1	22	22	4.45943	0.00293447	0.400219	NA	NA
DGE0026242	11.5	1	22	22	4.45943	0.00293447	0.400219	NA	NA
DGE0026309	11.5	1	22	22	4.45943	0.00293447	0.400219	NA	NA
DGE0026400	11.5	1	22	22	4.45943	0.00293447	0.400219	NA	NA
DGE0026592	11	1	21	21	4.39232	0.00384788	0.49304	NA	NA
DGE0026666	11	1	21	21	4.39232	0.00384788	0.49304	NA	NA
DGE0026726	11	1	21	21	4.39232	0.00384788	0.49304	NA	NA
DGE0026756	11	1	21	21	4.39232	0.00384788	0.49304	NA	NA
DGE0026778	11	1	21	21	4.39232	0.00384788	0.49304	NA	NA
DGE0026790	11	1	21	21	4.39232	0.00384788	0.49304	NA	NA
DGE0026833	11	1	21	21	4.39232	0.00384788	0.49304	NA	NA
DGE0026945	11	1	21	21	4.39232	0.00384788	0.49304	NA	NA
DGE0026965	11	1	21	21	4.39232	0.00384788	0.49304	NA	NA
DGE0026976	11	1	21	21	4.39232	0.00384788	0.49304	NA	NA
DGE0026979	11	1	21	21	4.39232	0.00384788	0.49304	NA	NA
DGE0002248	204	19	389	20.4737	4.3557	8.93187e-13	1.56244e-09	NA	NA
DGE0008999	53.5	5	102	20.4	4.3505	1.10873e-07	7.27309e-05	NA	NA
DGE0009183	52.5	5	100	20	4.32193	1.43961e-07	9.14541e-05	NA	NA
DGE0018440	21	2	40	20	4.32193	0.000118294	0.033915	NA	NA
DGE0027274	10.5	1	20	20	4.32193	0.00509241	0.606173	NA	NA
DGE0027326	10.5	1	20	20	4.32193	0.00509241	0.606173	NA	NA
DGE0027330	10.5	1	20	20	4.32193	0.00509241	0.606173	NA	NA
DGE0027378	10.5	1	20	20	4.32193	0.00509241	0.606173	NA	NA
DGE0027416	10.5	1	20	20	4.32193	0.00509241	0.606173	NA	NA
DGE0027450	10.5	1	20	20	4.32193	0.00509241	0.606173	NA	NA
DGE0027461	10.5	1	20	20	4.32193	0.00509241	0.606173	NA	NA
DGE0027522	10.5	1	20	20	4.32193	0.00509241	0.606173	NA	NA
DGE0027534	10.5	1	20	20	4.32193	0.00509241	0.606173	NA	NA
DGE0027556	10.5	1	20	20	4.32193	0.00509241	0.606173	NA	NA
DGE0027583	10.5	1	20	20	4.32193	0.00509241	0.606173	NA	NA
DGE0027597	10.5	1	20	20	4.32193	0.00509241	0.606173	NA	NA
DGE0027647	10.5	1	20	20	4.32193	0.00509241	0.606173	NA	NA
DGE0027683	10.5	1	20	20	4.32193	0.00509241	0.606173	NA	NA
DGE0027691	10.5	1	20	20	4.32193	0.00509241	0.606173	NA	NA
DGE0027716	10.5	1	20	20	4.32193	0.00509241	0.606173	NA	NA
DGE0027740	10.5	1	20	20	4.32193	0.00509241	0.606173	NA	NA
DGE0027857	10.5	1	20	20	4.32193	0.00509241	0.606173	NA	NA
DGE0027870	10.5	1	20	20	4.32193	0.00509241	0.606173	NA	NA
DGE0002191	208	20	396	19.8	4.30743	1.10899e-12	1.85911e-09	NA	NA
DGE0011242	41.5	4	79	19.75	4.30378	1.00836e-06	0.000529172	NA	NA
DGE0027954	10	1	19	19	4.24793	0.00669677	0.727624	NA	NA
DGE0027959	10	1	19	19	4.24793	0.00669677	0.727624	NA	NA
DGE0028038	10	1	19	19	4.24793	0.00669677	0.727624	NA	NA
DGE0028045	10	1	19	19	4.24793	0.00669677	0.727624	NA	NA
DGE0028059	10	1	19	19	4.24793	0.00669677	0.727624	NA	NA
DGE0028128	10	1	19	19	4.24793	0.00669677	0.727624	NA	NA
DGE0028144	10	1	19	19	4.24793	0.00669677	0.727624	NA	NA
DGE0028233	10	1	19	19	4.24793	0.00669677	0.727624	NA	NA
DGE0028375	10	1	19	19	4.24793	0.00669677	0.727624	NA	NA
DGE0028381	10	1	19	19	4.24793	0.00669677	0.727624	NA	NA
DGE0028409	10	1	19	19	4.24793	0.00669677	0.727624	NA	NA
DGE0028437	10	1	19	19	4.24793	0.00669677	0.727624	NA	NA
DGE0028450	10	1	19	19	4.24793	0.00669677	0.727624	NA	NA
DGE0028522	10	1	19	19	4.24793	0.00669677	0.727624	NA	NA
DGE0014726	29.5	3	56	18.6667	4.22239	1.57245e-05	0.00587606	NA	NA
DGE0019532	19.5	2	37	18.5	4.20945	0.000222501	0.0582561	NA	NA
DGE0001948	232.5	24	441	18.375	4.19967	1.08527e-12	1.84498e-09	NA	NA
DGE0019777	19	2	36	18	4.16993	0.000274958	0.0688542	NA	NA
DGE0019852	19	2	36	18	4.16993	0.000274958	0.0688542	NA	NA
DGE0019983	19	2	36	18	4.16993	0.000274958	0.0688542	NA	NA
DGE0028728	9.5	1	18	18	4.16993	0.00888236	0.883121	NA	NA
DGE0028738	9.5	1	18	18	4.16993	0.00888236	0.883121	NA	NA
DGE0028779	9.5	1	18	18	4.16993	0.00888236	0.883121	NA	NA
DGE0028870	9.5	1	18	18	4.16993	0.00888236	0.883121	NA	NA
DGE0029009	9.5	1	18	18	4.16993	0.00888236	0.883121	NA	NA
DGE0029022	9.5	1	18	18	4.16993	0.00888236	0.883121	NA	NA
DGE0029073	9.5	1	18	18	4.16993	0.00888236	0.883121	NA	NA
DGE0029082	9.5	1	18	18	4.16993	0.00888236	0.883121	NA	NA
DGE0029099	9.5	1	18	18	4.16993	0.00888236	0.883121	NA	NA
DGE0029101	9.5	1	18	18	4.16993	0.00888236	0.883121	NA	NA
DGE0029110	9.5	1	18	18	4.16993	0.00888236	0.883121	NA	NA
DGE0029113	9.5	1	18	18	4.16993	0.00888236	0.883121	NA	NA
DGE0029141	9.5	1	18	18	4.16993	0.00888236	0.883121	NA	NA
DGE0029220	9.5	1	18	18	4.16993	0.00888236	0.883121	NA	NA
DGE0029300	9.5	1	18	18	4.16993	0.00888236	0.883121	NA	NA
DGE0029421	9.5	1	18	18	4.16993	0.00888236	0.883121	NA	NA
DGE0029436	9.5	1	18	18	4.16993	0.00888236	0.883121	NA	NA
DGE0029441	9.5	1	18	18	4.16993	0.00888236	0.883121	NA	NA
DGE0029467	9.5	1	18	18	4.16993	0.00888236	0.883121	NA	NA
DGE0029483	9.5	1	18	18	4.16993	0.00888236	0.883121	NA	NA
DGE0015770	27	3	51	17	4.08746	3.92434e-05	0.0129679	NA	NA
DGE0020305	18	2	34	17	4.08746	0.00042263	0.0949942	NA	NA
DGE0020460	18	2	34	17	4.08746	0.00042263	0.0949942	NA	NA
DGE0029736	9	1	17	17	4.08746	0.0116657	1	NA	NA
DGE0029756	9	1	17	17	4.08746	0.0116657	1	NA	NA
DGE0029758	9	1	17	17	4.08746	0.0116657	1	NA	NA
DGE0029806	9	1	17	17	4.08746	0.0116657	1	NA	NA
DGE0029810	9	1	17	17	4.08746	0.0116657	1	NA	NA
DGE0029860	9	1	17	17	4.08746	0.0116657	1	NA	NA
DGE0030005	9	1	17	17	4.08746	0.0116657	1	NA	NA
DGE0030021	9	1	17	17	4.08746	0.0116657	1	NA	NA
DGE0030044	9	1	17	17	4.08746	0.0116657	1	NA	NA
DGE0030102	9	1	17	17	4.08746	0.0116657	1	NA	NA
DGE0030107	9	1	17	17	4.08746	0.0116657	1	NA	NA
DGE0030137	9	1	17	17	4.08746	0.0116657	1	NA	NA
DGE0030193	9	1	17	17	4.08746	0.0116657	1	NA	NA
DGE0030270	9	1	17	17	4.08746	0.0116657	1	NA	NA
DGE0030367	9	1	17	17	4.08746	0.0116657	1	NA	NA
DGE0030372	9	1	17	17	4.08746	0.0116657	1	NA	NA
DGE0030378	9	1	17	17	4.08746	0.0116657	1	NA	NA
DGE0030384	9	1	17	17	4.08746	0.0116657	1	NA	NA
DGE0030387	9	1	17	17	4.08746	0.0116657	1	NA	NA
DGE0030457	9	1	17	17	4.08746	0.0116657	1	NA	NA
DGE0030547	9	1	17	17	4.08746	0.0116657	1	NA	NA
DGE0030560	9	1	17	17	4.08746	0.0116657	1	NA	NA
DGE0012868	35.5	4	67	16.75	4.06609	6.65348e-06	0.0026949	NA	NA
DGE0008091	61	7	115	16.4286	4.03814	1.40489e-07	9.01978e-05	NA	NA
DGE0030653	8.5	1	16	16	4	0.0154426	1	NA	NA
DGE0030688	8.5	1	16	16	4	0.0154426	1	NA	NA
DGE0030831	8.5	1	16	16	4	0.0154426	1	NA	NA
DGE0030865	8.5	1	16	16	4	0.0154426	1	NA	NA
DGE0030868	8.5	1	16	16	4	0.0154426	1	NA	NA
DGE0030877	8.5	1	16	16	4	0.0154426	1	NA	NA
DGE0030911	8.5	1	16	16	4	0.0154426	1	NA	NA
DGE0031017	8.5	1	16	16	4	0.0154426	1	NA	NA
DGE0031023	8.5	1	16	16	4	0.0154426	1	NA	NA
DGE0031073	8.5	1	16	16	4	0.0154426	1	NA	NA
DGE0031087	8.5	1	16	16	4	0.0154426	1	NA	NA
DGE0031109	8.5	1	16	16	4	0.0154426	1	NA	NA
DGE0031126	8.5	1	16	16	4	0.0154426	1	NA	NA
DGE0031145	8.5	1	16	16	4	0.0154426	1	NA	NA
DGE0031155	8.5	1	16	16	4	0.0154426	1	NA	NA
DGE0031159	8.5	1	16	16	4	0.0154426	1	NA	NA
DGE0031184	8.5	1	16	16	4	0.0154426	1	NA	NA
DGE0031280	8.5	1	16	16	4	0.0154426	1	NA	NA
DGE0031307	8.5	1	16	16	4	0.0154426	1	NA	NA
DGE0031365	8.5	1	16	16	4	0.0154426	1	NA	NA
DGE0031366	8.5	1	16	16	4	0.0154426	1	NA	NA
DGE0031462	8.5	1	16	16	4	0.0154426	1	NA	NA
DGE0031502	8.5	1	16	16	4	0.0154426	1	NA	NA
DGE0031614	8.5	1	16	16	4	0.0154426	1	NA	NA
DGE0021449	16.5	2	31	15.5	3.9542	0.000815134	0.157169	NA	NA
DGE0005194	96.5	12	181	15.0833	3.91488	8.22141e-09	7.03781e-06	NA	NA
DGE0021883	16	2	30	15	3.90689	0.00101523	0.185192	NA	NA
DGE0031685	8	1	15	15	3.90689	0.0201526	1	NA	NA
DGE0031751	8	1	15	15	3.90689	0.0201526	1	NA	NA
DGE0031771	8	1	15	15	3.90689	0.0201526	1	NA	NA
DGE0031786	8	1	15	15	3.90689	0.0201526	1	NA	NA
DGE0031827	8	1	15	15	3.90689	0.0201526	1	NA	NA
DGE0031832	8	1	15	15	3.90689	0.0201526	1	NA	NA
DGE0031871	8	1	15	15	3.90689	0.0201526	1	NA	NA
DGE0031901	8	1	15	15	3.90689	0.0201526	1	NA	NA
DGE0031904	8	1	15	15	3.90689	0.0201526	1	NA	NA
DGE0031993	8	1	15	15	3.90689	0.0201526	1	NA	NA
DGE0031996	8	1	15	15	3.90689	0.0201526	1	NA	NA
DGE0032079	8	1	15	15	3.90689	0.0201526	1	NA	NA
DGE0032115	8	1	15	15	3.90689	0.0201526	1	NA	NA
DGE0032139	8	1	15	15	3.90689	0.0201526	1	NA	NA
DGE0032155	8	1	15	15	3.90689	0.0201526	1	NA	NA
DGE0032161	8	1	15	15	3.90689	0.0201526	1	NA	NA
DGE0032170	8	1	15	15	3.90689	0.0201526	1	NA	NA
DGE0032219	8	1	15	15	3.90689	0.0201526	1	NA	NA
DGE0032232	8	1	15	15	3.90689	0.0201526	1	NA	NA
DGE0032243	8	1	15	15	3.90689	0.0201526	1	NA	NA
DGE0032254	8	1	15	15	3.90689	0.0201526	1	NA	NA
DGE0032262	8	1	15	15	3.90689	0.0201526	1	NA	NA
DGE0032345	8	1	15	15	3.90689	0.0201526	1	NA	NA
DGE0032360	8	1	15	15	3.90689	0.0201526	1	NA	NA
DGE0032373	8	1	15	15	3.90689	0.0201526	1	NA	NA
DGE0032386	8	1	15	15	3.90689	0.0201526	1	NA	NA
DGE0032401	8	1	15	15	3.90689	0.0201526	1	NA	NA
DGE0032450	8	1	15	15	3.90689	0.0201526	1	NA	NA
DGE0032461	8	1	15	15	3.90689	0.0201526	1	NA	NA
DGE0032511	8	1	15	15	3.90689	0.0201526	1	NA	NA
DGE0032526	8	1	15	15	3.90689	0.0201526	1	NA	NA
DGE0032532	8	1	15	15	3.90689	0.0201526	1	NA	NA
DGE0032568	8	1	15	15	3.90689	0.0201526	1	NA	NA
DGE0032575	8	1	15	15	3.90689	0.0201526	1	NA	NA
DGE0032612	8	1	15	15	3.90689	0.0201526	1	NA	NA
DGE0032629	8	1	15	15	3.90689	0.0201526	1	NA	NA
DGE0003891	127	16	238	14.875	3.89482	1.17714e-09	1.17423e-06	NA	NA
DGE0017513	23.5	3	44	14.6667	3.87447	0.000147526	0.0408405	NA	NA
DGE0022490	15.5	2	29	14.5	3.85798	0.00127075	0.21957	NA	NA
DGE0008114	61.5	8	115	14.375	3.84549	3.12432e-07	0.000186687	NA	NA
DGE0000733	525.5	69	982	14.2319	3.83105	2.42456e-13	4.64519e-10	NA	NA
DGE0010712	45	6	84	14	3.80735	3.11455e-06	0.00140549	NA	NA
DGE0023048	15	2	28	14	3.80735	0.00158695	0.254041	NA	NA
DGE0032721	7.5	1	14	14	3.80735	0.0265407	1	NA	NA
DGE0032767	7.5	1	14	14	3.80735	0.0265407	1	NA	NA
DGE0032809	7.5	1	14	14	3.80735	0.0265407	1	NA	NA
DGE0032813	7.5	1	14	14	3.80735	0.0265407	1	NA	NA
DGE0032829	7.5	1	14	14	3.80735	0.0265407	1	NA	NA
DGE0032849	7.5	1	14	14	3.80735	0.0265407	1	NA	NA
DGE0032905	7.5	1	14	14	3.80735	0.0265407	1	NA	NA
DGE0032941	7.5	1	14	14	3.80735	0.0265407	1	NA	NA
DGE0033026	7.5	1	14	14	3.80735	0.0265407	1	NA	NA
DGE0033034	7.5	1	14	14	3.80735	0.0265407	1	NA	NA
DGE0033060	7.5	1	14	14	3.80735	0.0265407	1	NA	NA
DGE0033063	7.5	1	14	14	3.80735	0.0265407	1	NA	NA
DGE0033181	7.5	1	14	14	3.80735	0.0265407	1	NA	NA
DGE0033207	7.5	1	14	14	3.80735	0.0265407	1	NA	NA
DGE0033222	7.5	1	14	14	3.80735	0.0265407	1	NA	NA
DGE0033248	7.5	1	14	14	3.80735	0.0265407	1	NA	NA
DGE0033309	7.5	1	14	14	3.80735	0.0265407	1	NA	NA
DGE0033312	7.5	1	14	14	3.80735	0.0265407	1	NA	NA
DGE0033371	7.5	1	14	14	3.80735	0.0265407	1	NA	NA
DGE0033570	7.5	1	14	14	3.80735	0.0265407	1	NA	NA
DGE0033738	7.5	1	14	14	3.80735	0.0265407	1	NA	NA
DGE0033741	7.5	1	14	14	3.80735	0.0265407	1	NA	NA
DGE0033770	7.5	1	14	14	3.80735	0.0265407	1	NA	NA
DGE0033810	7.5	1	14	14	3.80735	0.0265407	1	NA	NA
DGE0033831	7.5	1	14	14	3.80735	0.0265407	1	NA	NA
DGE0033833	7.5	1	14	14	3.80735	0.0265407	1	NA	NA
DGE0033893	7.5	1	14	14	3.80735	0.0265407	1	NA	NA
DGE0033916	7.5	1	14	14	3.80735	0.0265407	1	NA	NA
DGE0033919	7.5	1	14	14	3.80735	0.0265407	1	NA	NA
DGE0000602	614.5	83	1146	13.8072	3.78735	2.05105e-13	3.99297e-10	NA	NA
DGE0023504	14.5	2	27	13.5	3.75489	0.00199849	0.300773	NA	NA
DGE0023530	14.5	2	27	13.5	3.75489	0.00199849	0.300773	NA	NA
DGE0023621	14.5	2	27	13.5	3.75489	0.00199849	0.300773	NA	NA
DGE0002356	202	28	376	13.4286	3.74723	1.31156e-10	1.61538e-07	NA	NA
DGE0011399	42	6	78	13	3.70044	7.27523e-06	0.00291396	NA	NA
DGE0033929	7	1	13	13	3.70044	0.0351077	1	NA	NA
DGE0033960	7	1	13	13	3.70044	0.0351077	1	NA	NA
DGE0034040	7	1	13	13	3.70044	0.0351077	1	NA	NA
DGE0034054	7	1	13	13	3.70044	0.0351077	1	NA	NA
DGE0034072	7	1	13	13	3.70044	0.0351077	1	NA	NA
DGE0034082	7	1	13	13	3.70044	0.0351077	1	NA	NA
DGE0034099	7	1	13	13	3.70044	0.0351077	1	NA	NA
DGE0034118	7	1	13	13	3.70044	0.0351077	1	NA	NA
DGE0034155	7	1	13	13	3.70044	0.0351077	1	NA	NA
DGE0034164	7	1	13	13	3.70044	0.0351077	1	NA	NA
DGE0034236	7	1	13	13	3.70044	0.0351077	1	NA	NA
DGE0034237	7	1	13	13	3.70044	0.0351077	1	NA	NA
DGE0034267	7	1	13	13	3.70044	0.0351077	1	NA	NA
DGE0034367	7	1	13	13	3.70044	0.0351077	1	NA	NA
DGE0034405	7	1	13	13	3.70044	0.0351077	1	NA	NA
DGE0034417	7	1	13	13	3.70044	0.0351077	1	NA	NA
DGE0034447	7	1	13	13	3.70044	0.0351077	1	NA	NA
DGE0034500	7	1	13	13	3.70044	0.0351077	1	NA	NA
DGE0034545	7	1	13	13	3.70044	0.0351077	1	NA	NA
DGE0034572	7	1	13	13	3.70044	0.0351077	1	NA	NA
DGE0034617	7	1	13	13	3.70044	0.0351077	1	NA	NA
DGE0034635	7	1	13	13	3.70044	0.0351077	1	NA	NA
DGE0034663	7	1	13	13	3.70044	0.0351077	1	NA	NA
DGE0034672	7	1	13	13	3.70044	0.0351077	1	NA	NA
DGE0034682	7	1	13	13	3.70044	0.0351077	1	NA	NA
DGE0034693	7	1	13	13	3.70044	0.0351077	1	NA	NA
DGE0034724	7	1	13	13	3.70044	0.0351077	1	NA	NA
DGE0034749	7	1	13	13	3.70044	0.0351077	1	NA	NA
DGE0034757	7	1	13	13	3.70044	0.0351077	1	NA	NA
DGE0034798	7	1	13	13	3.70044	0.0351077	1	NA	NA
DGE0034801	7	1	13	13	3.70044	0.0351077	1	NA	NA
DGE0034807	7	1	13	13	3.70044	0.0351077	1	NA	NA
DGE0034861	7	1	13	13	3.70044	0.0351077	1	NA	NA
DGE0034862	7	1	13	13	3.70044	0.0351077	1	NA	NA
DGE0034898	7	1	13	13	3.70044	0.0351077	1	NA	NA
DGE0034903	7	1	13	13	3.70044	0.0351077	1	NA	NA
DGE0034923	7	1	13	13	3.70044	0.0351077	1	NA	NA
DGE0034942	7	1	13	13	3.70044	0.0351077	1	NA	NA
DGE0034973	7	1	13	13	3.70044	0.0351077	1	NA	NA
DGE0034991	7	1	13	13	3.70044	0.0351077	1	NA	NA
DGE0034999	7	1	13	13	3.70044	0.0351077	1	NA	NA
DGE0035005	7	1	13	13	3.70044	0.0351077	1	NA	NA
DGE0035038	7	1	13	13	3.70044	0.0351077	1	NA	NA
DGE0035054	7	1	13	13	3.70044	0.0351077	1	NA	NA
DGE0035075	7	1	13	13	3.70044	0.0351077	1	NA	NA
DGE0035106	7	1	13	13	3.70044	0.0351077	1	NA	NA
DGE0035131	7	1	13	13	3.70044	0.0351077	1	NA	NA
DGE0035187	7	1	13	13	3.70044	0.0351077	1	NA	NA
DGE0035189	7	1	13	13	3.70044	0.0351077	1	NA	NA
DGE0010045	48.5	7	90	12.8571	3.6845	3.06427e-06	0.00139045	NA	NA
DGE0007468	68	10	126	12.6	3.65535	3.90892e-07	0.000227928	NA	NA
DGE0009240	53.5	8	99	12.375	3.62936	2.05462e-06	0.000980217	NA	NA
DGE0005540	92.5	14	171	12.2143	3.6105	6.56127e-08	4.4743e-05	NA	NA
DGE0000375	837.5	128	1547	12.0859	3.59526	7.78026e-13	1.38101e-09	NA	NA
DGE0035210	6.5	1	12	12	3.58496	0.0480409	1	NA	NA
DGE0035229	6.5	1	12	12	3.58496	0.0480409	1	NA	NA
DGE0035233	6.5	1	12	12	3.58496	0.0480409	1	NA	NA
DGE0035318	6.5	1	12	12	3.58496	0.0480409	1	NA	NA
DGE0035357	6.5	1	12	12	3.58496	0.0480409	1	NA	NA
DGE0035391	6.5	1	12	12	3.58496	0.0480409	1	NA	NA
DGE0035397	6.5	1	12	12	3.58496	0.0480409	1	NA	NA
DGE0035437	6.5	1	12	12	3.58496	0.0480409	1	NA	NA
DGE0035496	6.5	1	12	12	3.58496	0.0480409	1	NA	NA
DGE0035510	6.5	1	12	12	3.58496	0.0480409	1	NA	NA
DGE0035531	6.5	1	12	12	3.58496	0.0480409	1	NA	NA
DGE0035537	6.5	1	12	12	3.58496	0.0480409	1	NA	NA
DGE0035552	6.5	1	12	12	3.58496	0.0480409	1	NA	NA
DGE0035570	6.5	1	12	12	3.58496	0.0480409	1	NA	NA
DGE0035630	6.5	1	12	12	3.58496	0.0480409	1	NA	NA
DGE0035633	6.5	1	12	12	3.58496	0.0480409	1	NA	NA
DGE0035687	6.5	1	12	12	3.58496	0.0480409	1	NA	NA
DGE0035704	6.5	1	12	12	3.58496	0.0480409	1	NA	NA
DGE0035747	6.5	1	12	12	3.58496	0.0480409	1	NA	NA
DGE0035763	6.5	1	12	12	3.58496	0.0480409	1	NA	NA
DGE0035786	6.5	1	12	12	3.58496	0.0480409	1	NA	NA
DGE0035843	6.5	1	12	12	3.58496	0.0480409	1	NA	NA
DGE0035885	6.5	1	12	12	3.58496	0.0480409	1	NA	NA
DGE0035890	6.5	1	12	12	3.58496	0.0480409	1	NA	NA
DGE0035918	6.5	1	12	12	3.58496	0.0480409	1	NA	NA
DGE0035943	6.5	1	12	12	3.58496	0.0480409	1	NA	NA
DGE0035950	6.5	1	12	12	3.58496	0.0480409	1	NA	NA
DGE0035951	6.5	1	12	12	3.58496	0.0480409	1	NA	NA
DGE0035991	6.5	1	12	12	3.58496	0.0480409	1	NA	NA
DGE0036070	6.5	1	12	12	3.58496	0.0480409	1	NA	NA
DGE0036087	6.5	1	12	12	3.58496	0.0480409	1	NA	NA
DGE0036142	6.5	1	12	12	3.58496	0.0480409	1	NA	NA
DGE0036149	6.5	1	12	12	3.58496	0.0480409	1	NA	NA
DGE0036203	6.5	1	12	12	3.58496	0.0480409	1	NA	NA
DGE0036253	6.5	1	12	12	3.58496	0.0480409	1	NA	NA
DGE0036268	6.5	1	12	12	3.58496	0.0480409	1	NA	NA
DGE0036279	6.5	1	12	12	3.58496	0.0480409	1	NA	NA
DGE0036293	6.5	1	12	12	3.58496	0.0480409	1	NA	NA
DGE0036302	6.5	1	12	12	3.58496	0.0480409	1	NA	NA
DGE0036313	6.5	1	12	12	3.58496	0.0480409	1	NA	NA
DGE0036339	6.5	1	12	12	3.58496	0.0480409	1	NA	NA
DGE0036347	6.5	1	12	12	3.58496	0.0480409	1	NA	NA
DGE0036355	6.5	1	12	12	3.58496	0.0480409	1	NA	NA
DGE0036380	6.5	1	12	12	3.58496	0.0480409	1	NA	NA
DGE0036404	6.5	1	12	12	3.58496	0.0480409	1	NA	NA
DGE0036418	6.5	1	12	12	3.58496	0.0480409	1	NA	NA
DGE0036439	6.5	1	12	12	3.58496	0.0480409	1	NA	NA
DGE0036457	6.5	1	12	12	3.58496	0.0480409	1	NA	NA
DGE0036590	6.5	1	12	12	3.58496	0.0480409	1	NA	NA
DGE0036600	6.5	1	12	12	3.58496	0.0480409	1	NA	NA
DGE0036601	6.5	1	12	12	3.58496	0.0480409	1	NA	NA
DGE0036608	6.5	1	12	12	3.58496	0.0480409	1	NA	NA
DGE0036671	6.5	1	12	12	3.58496	0.0480409	1	NA	NA
DGE0036676	6.5	1	12	12	3.58496	0.0480409	1	NA	NA
DGE0025529	12.5	2	23	11.5	3.52356	0.0052406	0.618929	NA	NA
DGE0025694	12.5	2	23	11.5	3.52356	0.0052406	0.618929	NA	NA
DGE0007528	68	11	125	11.3636	3.50635	8.23119e-07	0.000445522	NA	NA
DGE0012680	37	6	68	11.3333	3.5025	3.17397e-05	0.0106805	NA	NA
DGE0012760	37	6	68	11.3333	3.5025	3.17397e-05	0.0106805	NA	NA
DGE0006578	78.5	13	144	11.0769	3.46949	4.14405e-07	0.000238203	NA	NA
DGE0020733	18	3	33	11	3.45943	0.00132023	0.220101	NA	NA
DGE0025971	12	2	22	11	3.45943	0.00671555	0.727624	NA	NA
DGE0026026	12	2	22	11	3.45943	0.00671555	0.727624	NA	NA
DGE0026081	12	2	22	11	3.45943	0.00671555	0.727624	NA	NA
DGE0026253	12	2	22	11	3.45943	0.00671555	0.727624	NA	NA
DGE0036692	6	1	11	11	3.45943	0.0652611	1	NA	NA
DGE0036827	6	1	11	11	3.45943	0.0652611	1	NA	NA
DGE0036873	6	1	11	11	3.45943	0.0652611	1	NA	NA
DGE0036878	6	1	11	11	3.45943	0.0652611	1	NA	NA
DGE0036893	6	1	11	11	3.45943	0.0652611	1	NA	NA
DGE0036935	6	1	11	11	3.45943	0.0652611	1	NA	NA
DGE0036971	6	1	11	11	3.45943	0.0652611	1	NA	NA
DGE0037059	6	1	11	11	3.45943	0.0652611	1	NA	NA
DGE0037080	6	1	11	11	3.45943	0.0652611	1	NA	NA
DGE0037141	6	1	11	11	3.45943	0.0652611	1	NA	NA
DGE0037223	6	1	11	11	3.45943	0.0652611	1	NA	NA
DGE0037300	6	1	11	11	3.45943	0.0652611	1	NA	NA
DGE0037316	6	1	11	11	3.45943	0.0652611	1	NA	NA
DGE0037333	6	1	11	11	3.45943	0.0652611	1	NA	NA
DGE0037374	6	1	11	11	3.45943	0.0652611	1	NA	NA
DGE0037393	6	1	11	11	3.45943	0.0652611	1	NA	NA
DGE0037526	6	1	11	11	3.45943	0.0652611	1	NA	NA
DGE0037534	6	1	11	11	3.45943	0.0652611	1	NA	NA
DGE0037561	6	1	11	11	3.45943	0.0652611	1	NA	NA
DGE0037566	6	1	11	11	3.45943	0.0652611	1	NA	NA
DGE0037602	6	1	11	11	3.45943	0.0652611	1	NA	NA
DGE0037604	6	1	11	11	3.45943	0.0652611	1	NA	NA
DGE0037660	6	1	11	11	3.45943	0.0652611	1	NA	NA
DGE0037671	6	1	11	11	3.45943	0.0652611	1	NA	NA
DGE0037672	6	1	11	11	3.45943	0.0652611	1	NA	NA
DGE0037684	6	1	11	11	3.45943	0.0652611	1	NA	NA
DGE0037703	6	1	11	11	3.45943	0.0652611	1	NA	NA
DGE0037723	6	1	11	11	3.45943	0.0652611	1	NA	NA
DGE0037735	6	1	11	11	3.45943	0.0652611	1	NA	NA
DGE0037751	6	1	11	11	3.45943	0.0652611	1	NA	NA
DGE0037752	6	1	11	11	3.45943	0.0652611	1	NA	NA
DGE0037907	6	1	11	11	3.45943	0.0652611	1	NA	NA
DGE0037911	6	1	11	11	3.45943	0.0652611	1	NA	NA
DGE0037914	6	1	11	11	3.45943	0.0652611	1	NA	NA
DGE0037920	6	1	11	11	3.45943	0.0652611	1	NA	NA
DGE0037940	6	1	11	11	3.45943	0.0652611	1	NA	NA
DGE0037955	6	1	11	11	3.45943	0.0652611	1	NA	NA
DGE0037959	6	1	11	11	3.45943	0.0652611	1	NA	NA
DGE0037977	6	1	11	11	3.45943	0.0652611	1	NA	NA
DGE0037984	6	1	11	11	3.45943	0.0652611	1	NA	NA
DGE0038191	6	1	11	11	3.45943	0.0652611	1	NA	NA
DGE0038205	6	1	11	11	3.45943	0.0652611	1	NA	NA
DGE0038211	6	1	11	11	3.45943	0.0652611	1	NA	NA
DGE0038224	6	1	11	11	3.45943	0.0652611	1	NA	NA
DGE0038237	6	1	11	11	3.45943	0.0652611	1	NA	NA
DGE0038240	6	1	11	11	3.45943	0.0652611	1	NA	NA
DGE0038268	6	1	11	11	3.45943	0.0652611	1	NA	NA
DGE0038288	6	1	11	11	3.45943	0.0652611	1	NA	NA
DGE0038302	6	1	11	11	3.45943	0.0652611	1	NA	NA
DGE0038330	6	1	11	11	3.45943	0.0652611	1	NA	NA
DGE0038344	6	1	11	11	3.45943	0.0652611	1	NA	NA
DGE0038371	6	1	11	11	3.45943	0.0652611	1	NA	NA
DGE0038381	6	1	11	11	3.45943	0.0652611	1	NA	NA
DGE0021333	17.5	3	32	10.6667	3.41504	0.00162473	0.259173	NA	NA
DGE0015355	29	5	53	10.6	3.40599	0.000162259	0.0441099	NA	NA
DGE0007465	69	12	126	10.5	3.39232	1.34756e-06	0.000692135	NA	NA
DGE0026789	11.5	2	21	10.5	3.39232	0.00868259	0.883121	NA	NA
DGE0026911	11.5	2	21	10.5	3.39232	0.00868259	0.883121	NA	NA
DGE0001348	324	57	591	10.3684	3.37412	2.57979e-10	2.96555e-07	NA	NA
DGE0004084	125	22	228	10.3636	3.37346	4.52393e-08	3.21201e-05	NA	NA
DGE0009991	50	9	91	10.1111	3.33787	1.08184e-05	0.00423958	NA	NA
DGE0018473	22	4	40	10	3.32193	0.000754117	0.149883	NA	NA
DGE0027440	11	2	20	10	3.32193	0.0111766	1	NA	NA
DGE0027474	11	2	20	10	3.32193	0.0111766	1	NA	NA
DGE0027904	11	2	20	10	3.32193	0.0111766	1	NA	NA
DGE0038404	5.5	1	10	10	3.32193	0.0903078	1	NA	NA
DGE0038410	5.5	1	10	10	3.32193	0.0903078	1	NA	NA
DGE0038423	5.5	1	10	10	3.32193	0.0903078	1	NA	NA
DGE0038425	5.5	1	10	10	3.32193	0.0903078	1	NA	NA
DGE0038452	5.5	1	10	10	3.32193	0.0903078	1	NA	NA
DGE0038468	5.5	1	10	10	3.32193	0.0903078	1	NA	NA
DGE0038525	5.5	1	10	10	3.32193	0.0903078	1	NA	NA
DGE0038528	5.5	1	10	10	3.32193	0.0903078	1	NA	NA
DGE0038530	5.5	1	10	10	3.32193	0.0903078	1	NA	NA
DGE0038535	5.5	1	10	10	3.32193	0.0903078	1	NA	NA
DGE0038543	5.5	1	10	10	3.32193	0.0903078	1	NA	NA
DGE0038548	5.5	1	10	10	3.32193	0.0903078	1	NA	NA
DGE0038559	5.5	1	10	10	3.32193	0.0903078	1	NA	NA
DGE0038574	5.5	1	10	10	3.32193	0.0903078	1	NA	NA
DGE0038602	5.5	1	10	10	3.32193	0.0903078	1	NA	NA
DGE0038616	5.5	1	10	10	3.32193	0.0903078	1	NA	NA
DGE0038669	5.5	1	10	10	3.32193	0.0903078	1	NA	NA
DGE0038684	5.5	1	10	10	3.32193	0.0903078	1	NA	NA
DGE0038698	5.5	1	10	10	3.32193	0.0903078	1	NA	NA
DGE0038720	5.5	1	10	10	3.32193	0.0903078	1	NA	NA
DGE0038760	5.5	1	10	10	3.32193	0.0903078	1	NA	NA
DGE0038762	5.5	1	10	10	3.32193	0.0903078	1	NA	NA
DGE0038794	5.5	1	10	10	3.32193	0.0903078	1	NA	NA
DGE0038820	5.5	1	10	10	3.32193	0.0903078	1	NA	NA
DGE0038842	5.5	1	10	10	3.32193	0.0903078	1	NA	NA
DGE0038847	5.5	1	10	10	3.32193	0.0903078	1	NA	NA
DGE0038861	5.5	1	10	10	3.32193	0.0903078	1	NA	NA
DGE0038911	5.5	1	10	10	3.32193	0.0903078	1	NA	NA
DGE0038920	5.5	1	10	10	3.32193	0.0903078	1	NA	NA
DGE0038949	5.5	1	10	10	3.32193	0.0903078	1	NA	NA
DGE0039032	5.5	1	10	10	3.32193	0.0903078	1	NA	NA
DGE0039035	5.5	1	10	10	3.32193	0.0903078	1	NA	NA
DGE0039042	5.5	1	10	10	3.32193	0.0903078	1	NA	NA
DGE0039058	5.5	1	10	10	3.32193	0.0903078	1	NA	NA
DGE0039066	5.5	1	10	10	3.32193	0.0903078	1	NA	NA
DGE0039117	5.5	1	10	10	3.32193	0.0903078	1	NA	NA
DGE0039177	5.5	1	10	10	3.32193	0.0903078	1	NA	NA
DGE0039190	5.5	1	10	10	3.32193	0.0903078	1	NA	NA
DGE0039192	5.5	1	10	10	3.32193	0.0903078	1	NA	NA
DGE0039219	5.5	1	10	10	3.32193	0.0903078	1	NA	NA
DGE0039221	5.5	1	10	10	3.32193	0.0903078	1	NA	NA
DGE0039222	5.5	1	10	10	3.32193	0.0903078	1	NA	NA
DGE0039234	5.5	1	10	10	3.32193	0.0903078	1	NA	NA
DGE0039245	5.5	1	10	10	3.32193	0.0903078	1	NA	NA
DGE0039266	5.5	1	10	10	3.32193	0.0903078	1	NA	NA
DGE0039275	5.5	1	10	10	3.32193	0.0903078	1	NA	NA
DGE0039290	5.5	1	10	10	3.32193	0.0903078	1	NA	NA
DGE0039295	5.5	1	10	10	3.32193	0.0903078	1	NA	NA
DGE0039320	5.5	1	10	10	3.32193	0.0903078	1	NA	NA
DGE0039343	5.5	1	10	10	3.32193	0.0903078	1	NA	NA
DGE0039386	5.5	1	10	10	3.32193	0.0903078	1	NA	NA
DGE0039389	5.5	1	10	10	3.32193	0.0903078	1	NA	NA
DGE0039472	5.5	1	10	10	3.32193	0.0903078	1	NA	NA
DGE0039487	5.5	1	10	10	3.32193	0.0903078	1	NA	NA
DGE0039496	5.5	1	10	10	3.32193	0.0903078	1	NA	NA
DGE0039526	5.5	1	10	10	3.32193	0.0903078	1	NA	NA
DGE0039527	5.5	1	10	10	3.32193	0.0903078	1	NA	NA
DGE0039540	5.5	1	10	10	3.32193	0.0903078	1	NA	NA
DGE0039546	5.5	1	10	10	3.32193	0.0903078	1	NA	NA
DGE0039549	5.5	1	10	10	3.32193	0.0903078	1	NA	NA
DGE0039551	5.5	1	10	10	3.32193	0.0903078	1	NA	NA
DGE0039562	5.5	1	10	10	3.32193	0.0903078	1	NA	NA
DGE0039565	5.5	1	10	10	3.32193	0.0903078	1	NA	NA
DGE0039589	5.5	1	10	10	3.32193	0.0903078	1	NA	NA
DGE0039590	5.5	1	10	10	3.32193	0.0903078	1	NA	NA
DGE0039642	5.5	1	10	10	3.32193	0.0903078	1	NA	NA
DGE0039658	5.5	1	10	10	3.32193	0.0903078	1	NA	NA
DGE0039681	5.5	1	10	10	3.32193	0.0903078	1	NA	NA
DGE0039713	5.5	1	10	10	3.32193	0.0903078	1	NA	NA
DGE0039755	5.5	1	10	10	3.32193	0.0903078	1	NA	NA
DGE0039777	5.5	1	10	10	3.32193	0.0903078	1	NA	NA
DGE0039781	5.5	1	10	10	3.32193	0.0903078	1	NA	NA
DGE0039799	5.5	1	10	10	3.32193	0.0903078	1	NA	NA
DGE0039800	5.5	1	10	10	3.32193	0.0903078	1	NA	NA
DGE0039814	5.5	1	10	10	3.32193	0.0903078	1	NA	NA
DGE0039828	5.5	1	10	10	3.32193	0.0903078	1	NA	NA
DGE0039861	5.5	1	10	10	3.32193	0.0903078	1	NA	NA
DGE0039869	5.5	1	10	10	3.32193	0.0903078	1	NA	NA
DGE0039871	5.5	1	10	10	3.32193	0.0903078	1	NA	NA
DGE0039874	5.5	1	10	10	3.32193	0.0903078	1	NA	NA
DGE0039879	5.5	1	10	10	3.32193	0.0903078	1	NA	NA
DGE0039891	5.5	1	10	10	3.32193	0.0903078	1	NA	NA
DGE0039908	5.5	1	10	10	3.32193	0.0903078	1	NA	NA
DGE0039937	5.5	1	10	10	3.32193	0.0903078	1	NA	NA
DGE0039955	5.5	1	10	10	3.32193	0.0903078	1	NA	NA
DGE0039980	5.5	1	10	10	3.32193	0.0903078	1	NA	NA
DGE0039981	5.5	1	10	10	3.32193	0.0903078	1	NA	NA
DGE0039994	5.5	1	10	10	3.32193	0.0903078	1	NA	NA
DGE0040002	5.5	1	10	10	3.32193	0.0903078	1	NA	NA
DGE0040009	5.5	1	10	10	3.32193	0.0903078	1	NA	NA
DGE0040056	5.5	1	10	10	3.32193	0.0903078	1	NA	NA
DGE0040063	5.5	1	10	10	3.32193	0.0903078	1	NA	NA
DGE0040095	5.5	1	10	10	3.32193	0.0903078	1	NA	NA
DGE0040116	5.5	1	10	10	3.32193	0.0903078	1	NA	NA
DGE0040126	5.5	1	10	10	3.32193	0.0903078	1	NA	NA
DGE0040131	5.5	1	10	10	3.32193	0.0903078	1	NA	NA
DGE0040148	5.5	1	10	10	3.32193	0.0903078	1	NA	NA
DGE0040170	5.5	1	10	10	3.32193	0.0903078	1	NA	NA
DGE0040175	5.5	1	10	10	3.32193	0.0903078	1	NA	NA
DGE0040205	5.5	1	10	10	3.32193	0.0903078	1	NA	NA
DGE0016255	27	5	49	9.8	3.29278	0.000320718	0.0766555	NA	NA
DGE0018698	21.5	4	39	9.75	3.2854	0.000911356	0.172416	NA	NA
DGE0008013	64	12	116	9.66667	3.27302	3.76345e-06	0.00162815	NA	NA
DGE0027994	10.5	2	19	9.5	3.24793	0.0145092	1	NA	NA
DGE0028042	10.5	2	19	9.5	3.24793	0.0145092	1	NA	NA
DGE0028230	10.5	2	19	9.5	3.24793	0.0145092	1	NA	NA
DGE0028343	10.5	2	19	9.5	3.24793	0.0145092	1	NA	NA
DGE0028446	10.5	2	19	9.5	3.24793	0.0145092	1	NA	NA
DGE0010578	47	9	85	9.44444	3.23947	2.30068e-05	0.00814352	NA	NA
DGE0001941	245	47	443	9.42553	3.23657	3.4866e-09	3.2372e-06	NA	NA
DGE0008199	62.5	12	113	9.41667	3.23522	5.1554e-06	0.00211654	NA	NA
DGE0007720	67.5	13	122	9.38462	3.2303	3.50285e-06	0.00152635	NA	NA
DGE0022925	15.5	3	28	9.33333	3.22239	0.00374774	0.49304	NA	NA
DGE0019631	20.5	4	37	9.25	3.20945	0.00133221	0.221792	NA	NA
DGE0009124	56	11	101	9.18182	3.19878	1.09312e-05	0.00426133	NA	NA
DGE0005430	96.5	19	174	9.15789	3.19502	6.21602e-07	0.000348967	NA	NA
DGE0028976	10	2	18	9	3.16993	0.0187038	1	NA	NA
DGE0029167	10	2	18	9	3.16993	0.0187038	1	NA	NA
DGE0029171	10	2	18	9	3.16993	0.0187038	1	NA	NA
DGE0029508	10	2	18	9	3.16993	0.0187038	1	NA	NA
DGE0040237	5	1	9	9	3.16993	0.120992	1	NA	NA
DGE0040245	5	1	9	9	3.16993	0.120992	1	NA	NA
DGE0040250	5	1	9	9	3.16993	0.120992	1	NA	NA
DGE0040274	5	1	9	9	3.16993	0.120992	1	NA	NA
DGE0040280	5	1	9	9	3.16993	0.120992	1	NA	NA
DGE0040338	5	1	9	9	3.16993	0.120992	1	NA	NA
DGE0040350	5	1	9	9	3.16993	0.120992	1	NA	NA
DGE0040368	5	1	9	9	3.16993	0.120992	1	NA	NA
DGE0040375	5	1	9	9	3.16993	0.120992	1	NA	NA
DGE0040378	5	1	9	9	3.16993	0.120992	1	NA	NA
DGE0040404	5	1	9	9	3.16993	0.120992	1	NA	NA
DGE0040436	5	1	9	9	3.16993	0.120992	1	NA	NA
DGE0040492	5	1	9	9	3.16993	0.120992	1	NA	NA
DGE0040495	5	1	9	9	3.16993	0.120992	1	NA	NA
DGE0040502	5	1	9	9	3.16993	0.120992	1	NA	NA
DGE0040519	5	1	9	9	3.16993	0.120992	1	NA	NA
DGE0040523	5	1	9	9	3.16993	0.120992	1	NA	NA
DGE0040546	5	1	9	9	3.16993	0.120992	1	NA	NA
DGE0040558	5	1	9	9	3.16993	0.120992	1	NA	NA
DGE0040571	5	1	9	9	3.16993	0.120992	1	NA	NA
DGE0040604	5	1	9	9	3.16993	0.120992	1	NA	NA
DGE0040609	5	1	9	9	3.16993	0.120992	1	NA	NA
DGE0040614	5	1	9	9	3.16993	0.120992	1	NA	NA
DGE0040639	5	1	9	9	3.16993	0.120992	1	NA	NA
DGE0040645	5	1	9	9	3.16993	0.120992	1	NA	NA
DGE0040647	5	1	9	9	3.16993	0.120992	1	NA	NA
DGE0040648	5	1	9	9	3.16993	0.120992	1	NA	NA
DGE0040660	5	1	9	9	3.16993	0.120992	1	NA	NA
DGE0040661	5	1	9	9	3.16993	0.120992	1	NA	NA
DGE0040699	5	1	9	9	3.16993	0.120992	1	NA	NA
DGE0040706	5	1	9	9	3.16993	0.120992	1	NA	NA
DGE0040725	5	1	9	9	3.16993	0.120992	1	NA	NA
DGE0040748	5	1	9	9	3.16993	0.120992	1	NA	NA
DGE0040772	5	1	9	9	3.16993	0.120992	1	NA	NA
DGE0040792	5	1	9	9	3.16993	0.120992	1	NA	NA
DGE0040873	5	1	9	9	3.16993	0.120992	1	NA	NA
DGE0040877	5	1	9	9	3.16993	0.120992	1	NA	NA
DGE0040885	5	1	9	9	3.16993	0.120992	1	NA	NA
DGE0040925	5	1	9	9	3.16993	0.120992	1	NA	NA
DGE0040956	5	1	9	9	3.16993	0.120992	1	NA	NA
DGE0040967	5	1	9	9	3.16993	0.120992	1	NA	NA
DGE0040976	5	1	9	9	3.16993	0.120992	1	NA	NA
DGE0040977	5	1	9	9	3.16993	0.120992	1	NA	NA
DGE0040981	5	1	9	9	3.16993	0.120992	1	NA	NA
DGE0041014	5	1	9	9	3.16993	0.120992	1	NA	NA
DGE0041020	5	1	9	9	3.16993	0.120992	1	NA	NA
DGE0041033	5	1	9	9	3.16993	0.120992	1	NA	NA
DGE0041035	5	1	9	9	3.16993	0.120992	1	NA	NA
DGE0041040	5	1	9	9	3.16993	0.120992	1	NA	NA
DGE0041042	5	1	9	9	3.16993	0.120992	1	NA	NA
DGE0041051	5	1	9	9	3.16993	0.120992	1	NA	NA
DGE0041057	5	1	9	9	3.16993	0.120992	1	NA	NA
DGE0041101	5	1	9	9	3.16993	0.120992	1	NA	NA
DGE0041117	5	1	9	9	3.16993	0.120992	1	NA	NA
DGE0041130	5	1	9	9	3.16993	0.120992	1	NA	NA
DGE0041137	5	1	9	9	3.16993	0.120992	1	NA	NA
DGE0041138	5	1	9	9	3.16993	0.120992	1	NA	NA
DGE0041139	5	1	9	9	3.16993	0.120992	1	NA	NA
DGE0041184	5	1	9	9	3.16993	0.120992	1	NA	NA
DGE0041186	5	1	9	9	3.16993	0.120992	1	NA	NA
DGE0041189	5	1	9	9	3.16993	0.120992	1	NA	NA
DGE0041190	5	1	9	9	3.16993	0.120992	1	NA	NA
DGE0041201	5	1	9	9	3.16993	0.120992	1	NA	NA
DGE0041225	5	1	9	9	3.16993	0.120992	1	NA	NA
DGE0041226	5	1	9	9	3.16993	0.120992	1	NA	NA
DGE0041261	5	1	9	9	3.16993	0.120992	1	NA	NA
DGE0041264	5	1	9	9	3.16993	0.120992	1	NA	NA
DGE0041301	5	1	9	9	3.16993	0.120992	1	NA	NA
DGE0041311	5	1	9	9	3.16993	0.120992	1	NA	NA
DGE0041329	5	1	9	9	3.16993	0.120992	1	NA	NA
DGE0041343	5	1	9	9	3.16993	0.120992	1	NA	NA
DGE0041408	5	1	9	9	3.16993	0.120992	1	NA	NA
DGE0041435	5	1	9	9	3.16993	0.120992	1	NA	NA
DGE0041441	5	1	9	9	3.16993	0.120992	1	NA	NA
DGE0041442	5	1	9	9	3.16993	0.120992	1	NA	NA
DGE0041458	5	1	9	9	3.16993	0.120992	1	NA	NA
DGE0041489	5	1	9	9	3.16993	0.120992	1	NA	NA
DGE0041513	5	1	9	9	3.16993	0.120992	1	NA	NA
DGE0041517	5	1	9	9	3.16993	0.120992	1	NA	NA
DGE0041535	5	1	9	9	3.16993	0.120992	1	NA	NA
DGE0041537	5	1	9	9	3.16993	0.120992	1	NA	NA
DGE0041552	5	1	9	9	3.16993	0.120992	1	NA	NA
DGE0041560	5	1	9	9	3.16993	0.120992	1	NA	NA
DGE0041586	5	1	9	9	3.16993	0.120992	1	NA	NA
DGE0041595	5	1	9	9	3.16993	0.120992	1	NA	NA
DGE0041596	5	1	9	9	3.16993	0.120992	1	NA	NA
DGE0041612	5	1	9	9	3.16993	0.120992	1	NA	NA
DGE0041631	5	1	9	9	3.16993	0.120992	1	NA	NA
DGE0041647	5	1	9	9	3.16993	0.120992	1	NA	NA
DGE0041669	5	1	9	9	3.16993	0.120992	1	NA	NA
DGE0041683	5	1	9	9	3.16993	0.120992	1	NA	NA
DGE0041693	5	1	9	9	3.16993	0.120992	1	NA	NA
DGE0041695	5	1	9	9	3.16993	0.120992	1	NA	NA
DGE0041748	5	1	9	9	3.16993	0.120992	1	NA	NA
DGE0041763	5	1	9	9	3.16993	0.120992	1	NA	NA
DGE0041782	5	1	9	9	3.16993	0.120992	1	NA	NA
DGE0041801	5	1	9	9	3.16993	0.120992	1	NA	NA
DGE0041832	5	1	9	9	3.16993	0.120992	1	NA	NA
DGE0041839	5	1	9	9	3.16993	0.120992	1	NA	NA
DGE0041852	5	1	9	9	3.16993	0.120992	1	NA	NA
DGE0041859	5	1	9	9	3.16993	0.120992	1	NA	NA
DGE0041862	5	1	9	9	3.16993	0.120992	1	NA	NA
DGE0041891	5	1	9	9	3.16993	0.120992	1	NA	NA
DGE0041904	5	1	9	9	3.16993	0.120992	1	NA	NA
DGE0041915	5	1	9	9	3.16993	0.120992	1	NA	NA
DGE0041990	5	1	9	9	3.16993	0.120992	1	NA	NA
DGE0041999	5	1	9	9	3.16993	0.120992	1	NA	NA
DGE0042004	5	1	9	9	3.16993	0.120992	1	NA	NA
DGE0042010	5	1	9	9	3.16993	0.120992	1	NA	NA
DGE0042014	5	1	9	9	3.16993	0.120992	1	NA	NA
DGE0042039	5	1	9	9	3.16993	0.120992	1	NA	NA
DGE0042052	5	1	9	9	3.16993	0.120992	1	NA	NA
DGE0042083	5	1	9	9	3.16993	0.120992	1	NA	NA
DGE0042097	5	1	9	9	3.16993	0.120992	1	NA	NA
DGE0042111	5	1	9	9	3.16993	0.120992	1	NA	NA
DGE0042123	5	1	9	9	3.16993	0.120992	1	NA	NA
DGE0042124	5	1	9	9	3.16993	0.120992	1	NA	NA
DGE0042159	5	1	9	9	3.16993	0.120992	1	NA	NA
DGE0042170	5	1	9	9	3.16993	0.120992	1	NA	NA
DGE0042171	5	1	9	9	3.16993	0.120992	1	NA	NA
DGE0042181	5	1	9	9	3.16993	0.120992	1	NA	NA
DGE0042185	5	1	9	9	3.16993	0.120992	1	NA	NA
DGE0042191	5	1	9	9	3.16993	0.120992	1	NA	NA
DGE0042201	5	1	9	9	3.16993	0.120992	1	NA	NA
DGE0042206	5	1	9	9	3.16993	0.120992	1	NA	NA
DGE0042208	5	1	9	9	3.16993	0.120992	1	NA	NA
DGE0042278	5	1	9	9	3.16993	0.120992	1	NA	NA
DGE0042322	5	1	9	9	3.16993	0.120992	1	NA	NA
DGE0042344	5	1	9	9	3.16993	0.120992	1	NA	NA
DGE0042378	5	1	9	9	3.16993	0.120992	1	NA	NA
DGE0042379	5	1	9	9	3.16993	0.120992	1	NA	NA
DGE0042400	5	1	9	9	3.16993	0.120992	1	NA	NA
DGE0042422	5	1	9	9	3.16993	0.120992	1	NA	NA
DGE0042455	5	1	9	9	3.16993	0.120992	1	NA	NA
DGE0042464	5	1	9	9	3.16993	0.120992	1	NA	NA
DGE0001026	412	83	741	8.92771	3.15829	7.98935e-10	8.5044e-07	NA	NA
DGE0020032	19.5	4	35	8.75	3.12928	0.00195455	0.297498	NA	NA
DGE0020265	19.5	4	35	8.75	3.12928	0.00195455	0.297498	NA	NA
DGE0023692	14.5	3	26	8.66667	3.11548	0.00574515	0.66563	NA	NA
DGE0023832	14.5	3	26	8.66667	3.11548	0.00574515	0.66563	NA	NA
DGE0009032	57	12	102	8.5	3.08746	1.68384e-05	0.00614314	NA	NA
DGE0029657	9.5	2	17	8.5	3.08746	0.0243062	1	NA	NA
DGE0029771	9.5	2	17	8.5	3.08746	0.0243062	1	NA	NA
DGE0029832	9.5	2	17	8.5	3.08746	0.0243062	1	NA	NA
DGE0029941	9.5	2	17	8.5	3.08746	0.0243062	1	NA	NA
DGE0030048	9.5	2	17	8.5	3.08746	0.0243062	1	NA	NA
DGE0030198	9.5	2	17	8.5	3.08746	0.0243062	1	NA	NA
DGE0030267	9.5	2	17	8.5	3.08746	0.0243062	1	NA	NA
DGE0017839	23.5	5	42	8.4	3.07039	0.00108915	0.194759	NA	NA
DGE0024504	14	3	25	8.33333	3.05889	0.00714055	0.759359	NA	NA
DGE0024512	14	3	25	8.33333	3.05889	0.00714055	0.759359	NA	NA
DGE0020745	18.5	4	33	8.25	3.04439	0.00287795	0.400219	NA	NA
DGE0020944	18.5	4	33	8.25	3.04439	0.00287795	0.400219	NA	NA
DGE0008706	59.5	13	106	8.15385	3.02748	1.82323e-05	0.0066285	NA	NA
DGE0001674	282	62	502	8.09677	3.01735	1.33794e-08	1.08383e-05	NA	NA
DGE0014676	31.5	7	56	8	3	0.000392572	0.0895725	NA	NA
DGE0018462	22.5	5	40	8	3	0.00155589	0.252078	NA	NA
DGE0024759	13.5	3	24	8	3	0.00895104	0.885573	NA	NA
DGE0025116	13.5	3	24	8	3	0.00895104	0.885573	NA	NA
DGE0030780	9	2	16	8	3	0.0312674	1	NA	NA
DGE0031286	9	2	16	8	3	0.0312674	1	NA	NA
DGE0031289	9	2	16	8	3	0.0312674	1	NA	NA
DGE0031492	9	2	16	8	3	0.0312674	1	NA	NA
DGE0042477	4.5	1	8	8	3	0.162404	1	NA	NA
DGE0042492	4.5	1	8	8	3	0.162404	1	NA	NA
DGE0042493	4.5	1	8	8	3	0.162404	1	NA	NA
DGE0042504	4.5	1	8	8	3	0.162404	1	NA	NA
DGE0042535	4.5	1	8	8	3	0.162404	1	NA	NA
DGE0042536	4.5	1	8	8	3	0.162404	1	NA	NA
DGE0042568	4.5	1	8	8	3	0.162404	1	NA	NA
DGE0042576	4.5	1	8	8	3	0.162404	1	NA	NA
DGE0042593	4.5	1	8	8	3	0.162404	1	NA	NA
DGE0042639	4.5	1	8	8	3	0.162404	1	NA	NA
DGE0042652	4.5	1	8	8	3	0.162404	1	NA	NA
DGE0042653	4.5	1	8	8	3	0.162404	1	NA	NA
DGE0042672	4.5	1	8	8	3	0.162404	1	NA	NA
DGE0042680	4.5	1	8	8	3	0.162404	1	NA	NA
DGE0042701	4.5	1	8	8	3	0.162404	1	NA	NA
DGE0042702	4.5	1	8	8	3	0.162404	1	NA	NA
DGE0042772	4.5	1	8	8	3	0.162404	1	NA	NA
DGE0042802	4.5	1	8	8	3	0.162404	1	NA	NA
DGE0042825	4.5	1	8	8	3	0.162404	1	NA	NA
DGE0042831	4.5	1	8	8	3	0.162404	1	NA	NA
DGE0042832	4.5	1	8	8	3	0.162404	1	NA	NA
DGE0042840	4.5	1	8	8	3	0.162404	1	NA	NA
DGE0042843	4.5	1	8	8	3	0.162404	1	NA	NA
DGE0042850	4.5	1	8	8	3	0.162404	1	NA	NA
DGE0042855	4.5	1	8	8	3	0.162404	1	NA	NA
DGE0042905	4.5	1	8	8	3	0.162404	1	NA	NA
DGE0042932	4.5	1	8	8	3	0.162404	1	NA	NA
DGE0042944	4.5	1	8	8	3	0.162404	1	NA	NA
DGE0042946	4.5	1	8	8	3	0.162404	1	NA	NA
DGE0042949	4.5	1	8	8	3	0.162404	1	NA	NA
DGE0042965	4.5	1	8	8	3	0.162404	1	NA	NA
DGE0042969	4.5	1	8	8	3	0.162404	1	NA	NA
DGE0042972	4.5	1	8	8	3	0.162404	1	NA	NA
DGE0042976	4.5	1	8	8	3	0.162404	1	NA	NA
DGE0042982	4.5	1	8	8	3	0.162404	1	NA	NA
DGE0042995	4.5	1	8	8	3	0.162404	1	NA	NA
DGE0043004	4.5	1	8	8	3	0.162404	1	NA	NA
DGE0043015	4.5	1	8	8	3	0.162404	1	NA	NA
DGE0043038	4.5	1	8	8	3	0.162404	1	NA	NA
DGE0043043	4.5	1	8	8	3	0.162404	1	NA	NA
DGE0043050	4.5	1	8	8	3	0.162404	1	NA	NA
DGE0043058	4.5	1	8	8	3	0.162404	1	NA	NA
DGE0043069	4.5	1	8	8	3	0.162404	1	NA	NA
DGE0043071	4.5	1	8	8	3	0.162404	1	NA	NA
DGE0043080	4.5	1	8	8	3	0.162404	1	NA	NA
DGE0043098	4.5	1	8	8	3	0.162404	1	NA	NA
DGE0043102	4.5	1	8	8	3	0.162404	1	NA	NA
DGE0043122	4.5	1	8	8	3	0.162404	1	NA	NA
DGE0043141	4.5	1	8	8	3	0.162404	1	NA	NA
DGE0043143	4.5	1	8	8	3	0.162404	1	NA	NA
DGE0043152	4.5	1	8	8	3	0.162404	1	NA	NA
DGE0043158	4.5	1	8	8	3	0.162404	1	NA	NA
DGE0043175	4.5	1	8	8	3	0.162404	1	NA	NA
DGE0043185	4.5	1	8	8	3	0.162404	1	NA	NA
DGE0043203	4.5	1	8	8	3	0.162404	1	NA	NA
DGE0043214	4.5	1	8	8	3	0.162404	1	NA	NA
DGE0043216	4.5	1	8	8	3	0.162404	1	NA	NA
DGE0043218	4.5	1	8	8	3	0.162404	1	NA	NA
DGE0043222	4.5	1	8	8	3	0.162404	1	NA	NA
DGE0043225	4.5	1	8	8	3	0.162404	1	NA	NA
DGE0043235	4.5	1	8	8	3	0.162404	1	NA	NA
DGE0043240	4.5	1	8	8	3	0.162404	1	NA	NA
DGE0043243	4.5	1	8	8	3	0.162404	1	NA	NA
DGE0043247	4.5	1	8	8	3	0.162404	1	NA	NA
DGE0043251	4.5	1	8	8	3	0.162404	1	NA	NA
DGE0043256	4.5	1	8	8	3	0.162404	1	NA	NA
DGE0043271	4.5	1	8	8	3	0.162404	1	NA	NA
DGE0043279	4.5	1	8	8	3	0.162404	1	NA	NA
DGE0043281	4.5	1	8	8	3	0.162404	1	NA	NA
DGE0043282	4.5	1	8	8	3	0.162404	1	NA	NA
DGE0043305	4.5	1	8	8	3	0.162404	1	NA	NA
DGE0043307	4.5	1	8	8	3	0.162404	1	NA	NA
DGE0043311	4.5	1	8	8	3	0.162404	1	NA	NA
DGE0043316	4.5	1	8	8	3	0.162404	1	NA	NA
DGE0043319	4.5	1	8	8	3	0.162404	1	NA	NA
DGE0043320	4.5	1	8	8	3	0.162404	1	NA	NA
DGE0043330	4.5	1	8	8	3	0.162404	1	NA	NA
DGE0043336	4.5	1	8	8	3	0.162404	1	NA	NA
DGE0043380	4.5	1	8	8	3	0.162404	1	NA	NA
DGE0043382	4.5	1	8	8	3	0.162404	1	NA	NA
DGE0043387	4.5	1	8	8	3	0.162404	1	NA	NA
DGE0043388	4.5	1	8	8	3	0.162404	1	NA	NA
DGE0043389	4.5	1	8	8	3	0.162404	1	NA	NA
DGE0043391	4.5	1	8	8	3	0.162404	1	NA	NA
DGE0043415	4.5	1	8	8	3	0.162404	1	NA	NA
DGE0043417	4.5	1	8	8	3	0.162404	1	NA	NA
DGE0043419	4.5	1	8	8	3	0.162404	1	NA	NA
DGE0043424	4.5	1	8	8	3	0.162404	1	NA	NA
DGE0043428	4.5	1	8	8	3	0.162404	1	NA	NA
DGE0043438	4.5	1	8	8	3	0.162404	1	NA	NA
DGE0043445	4.5	1	8	8	3	0.162404	1	NA	NA
DGE0043448	4.5	1	8	8	3	0.162404	1	NA	NA
DGE0043451	4.5	1	8	8	3	0.162404	1	NA	NA
DGE0043454	4.5	1	8	8	3	0.162404	1	NA	NA
DGE0043456	4.5	1	8	8	3	0.162404	1	NA	NA
DGE0043470	4.5	1	8	8	3	0.162404	1	NA	NA
DGE0043496	4.5	1	8	8	3	0.162404	1	NA	NA
DGE0043541	4.5	1	8	8	3	0.162404	1	NA	NA
DGE0043543	4.5	1	8	8	3	0.162404	1	NA	NA
DGE0043554	4.5	1	8	8	3	0.162404	1	NA	NA
DGE0043603	4.5	1	8	8	3	0.162404	1	NA	NA
DGE0043605	4.5	1	8	8	3	0.162404	1	NA	NA
DGE0043609	4.5	1	8	8	3	0.162404	1	NA	NA
DGE0043634	4.5	1	8	8	3	0.162404	1	NA	NA
DGE0043674	4.5	1	8	8	3	0.162404	1	NA	NA
DGE0043682	4.5	1	8	8	3	0.162404	1	NA	NA
DGE0043691	4.5	1	8	8	3	0.162404	1	NA	NA
DGE0043696	4.5	1	8	8	3	0.162404	1	NA	NA
DGE0043706	4.5	1	8	8	3	0.162404	1	NA	NA
DGE0043714	4.5	1	8	8	3	0.162404	1	NA	NA
DGE0043729	4.5	1	8	8	3	0.162404	1	NA	NA
DGE0043792	4.5	1	8	8	3	0.162404	1	NA	NA
DGE0043801	4.5	1	8	8	3	0.162404	1	NA	NA
DGE0043819	4.5	1	8	8	3	0.162404	1	NA	NA
DGE0043824	4.5	1	8	8	3	0.162404	1	NA	NA
DGE0043844	4.5	1	8	8	3	0.162404	1	NA	NA
DGE0043853	4.5	1	8	8	3	0.162404	1	NA	NA
DGE0043857	4.5	1	8	8	3	0.162404	1	NA	NA
DGE0043859	4.5	1	8	8	3	0.162404	1	NA	NA
DGE0043860	4.5	1	8	8	3	0.162404	1	NA	NA
DGE0043863	4.5	1	8	8	3	0.162404	1	NA	NA
DGE0043873	4.5	1	8	8	3	0.162404	1	NA	NA
DGE0043876	4.5	1	8	8	3	0.162404	1	NA	NA
DGE0043881	4.5	1	8	8	3	0.162404	1	NA	NA
DGE0043889	4.5	1	8	8	3	0.162404	1	NA	NA
DGE0043895	4.5	1	8	8	3	0.162404	1	NA	NA
DGE0043905	4.5	1	8	8	3	0.162404	1	NA	NA
DGE0043906	4.5	1	8	8	3	0.162404	1	NA	NA
DGE0043929	4.5	1	8	8	3	0.162404	1	NA	NA
DGE0043934	4.5	1	8	8	3	0.162404	1	NA	NA
DGE0043943	4.5	1	8	8	3	0.162404	1	NA	NA
DGE0043951	4.5	1	8	8	3	0.162404	1	NA	NA
DGE0043959	4.5	1	8	8	3	0.162404	1	NA	NA
DGE0043970	4.5	1	8	8	3	0.162404	1	NA	NA
DGE0043975	4.5	1	8	8	3	0.162404	1	NA	NA
DGE0044016	4.5	1	8	8	3	0.162404	1	NA	NA
DGE0044036	4.5	1	8	8	3	0.162404	1	NA	NA
DGE0044053	4.5	1	8	8	3	0.162404	1	NA	NA
DGE0044056	4.5	1	8	8	3	0.162404	1	NA	NA
DGE0044099	4.5	1	8	8	3	0.162404	1	NA	NA
DGE0044101	4.5	1	8	8	3	0.162404	1	NA	NA
DGE0044111	4.5	1	8	8	3	0.162404	1	NA	NA
DGE0044142	4.5	1	8	8	3	0.162404	1	NA	NA
DGE0044174	4.5	1	8	8	3	0.162404	1	NA	NA
DGE0044176	4.5	1	8	8	3	0.162404	1	NA	NA
DGE0044180	4.5	1	8	8	3	0.162404	1	NA	NA
DGE0044189	4.5	1	8	8	3	0.162404	1	NA	NA
DGE0044190	4.5	1	8	8	3	0.162404	1	NA	NA
DGE0044195	4.5	1	8	8	3	0.162404	1	NA	NA
DGE0044197	4.5	1	8	8	3	0.162404	1	NA	NA
DGE0044204	4.5	1	8	8	3	0.162404	1	NA	NA
DGE0044214	4.5	1	8	8	3	0.162404	1	NA	NA
DGE0044215	4.5	1	8	8	3	0.162404	1	NA	NA
DGE0044239	4.5	1	8	8	3	0.162404	1	NA	NA
DGE0044260	4.5	1	8	8	3	0.162404	1	NA	NA
DGE0044268	4.5	1	8	8	3	0.162404	1	NA	NA
DGE0044272	4.5	1	8	8	3	0.162404	1	NA	NA
DGE0044293	4.5	1	8	8	3	0.162404	1	NA	NA
DGE0044317	4.5	1	8	8	3	0.162404	1	NA	NA
DGE0044341	4.5	1	8	8	3	0.162404	1	NA	NA
DGE0044344	4.5	1	8	8	3	0.162404	1	NA	NA
DGE0044356	4.5	1	8	8	3	0.162404	1	NA	NA
DGE0044360	4.5	1	8	8	3	0.162404	1	NA	NA
DGE0044380	4.5	1	8	8	3	0.162404	1	NA	NA
DGE0044382	4.5	1	8	8	3	0.162404	1	NA	NA
DGE0044383	4.5	1	8	8	3	0.162404	1	NA	NA
DGE0044400	4.5	1	8	8	3	0.162404	1	NA	NA
DGE0044408	4.5	1	8	8	3	0.162404	1	NA	NA
DGE0044410	4.5	1	8	8	3	0.162404	1	NA	NA
DGE0044420	4.5	1	8	8	3	0.162404	1	NA	NA
DGE0044421	4.5	1	8	8	3	0.162404	1	NA	NA
DGE0044422	4.5	1	8	8	3	0.162404	1	NA	NA
DGE0044423	4.5	1	8	8	3	0.162404	1	NA	NA
DGE0044429	4.5	1	8	8	3	0.162404	1	NA	NA
DGE0044433	4.5	1	8	8	3	0.162404	1	NA	NA
DGE0044438	4.5	1	8	8	3	0.162404	1	NA	NA
DGE0044444	4.5	1	8	8	3	0.162404	1	NA	NA
DGE0044479	4.5	1	8	8	3	0.162404	1	NA	NA
DGE0044495	4.5	1	8	8	3	0.162404	1	NA	NA
DGE0044505	4.5	1	8	8	3	0.162404	1	NA	NA
DGE0044511	4.5	1	8	8	3	0.162404	1	NA	NA
DGE0044514	4.5	1	8	8	3	0.162404	1	NA	NA
DGE0044518	4.5	1	8	8	3	0.162404	1	NA	NA
DGE0044525	4.5	1	8	8	3	0.162404	1	NA	NA
DGE0044528	4.5	1	8	8	3	0.162404	1	NA	NA
DGE0044568	4.5	1	8	8	3	0.162404	1	NA	NA
DGE0044592	4.5	1	8	8	3	0.162404	1	NA	NA
DGE0044618	4.5	1	8	8	3	0.162404	1	NA	NA
DGE0044620	4.5	1	8	8	3	0.162404	1	NA	NA
DGE0044624	4.5	1	8	8	3	0.162404	1	NA	NA
DGE0044628	4.5	1	8	8	3	0.162404	1	NA	NA
DGE0044633	4.5	1	8	8	3	0.162404	1	NA	NA
DGE0044646	4.5	1	8	8	3	0.162404	1	NA	NA
DGE0044648	4.5	1	8	8	3	0.162404	1	NA	NA
DGE0044651	4.5	1	8	8	3	0.162404	1	NA	NA
DGE0044660	4.5	1	8	8	3	0.162404	1	NA	NA
DGE0044681	4.5	1	8	8	3	0.162404	1	NA	NA
DGE0044710	4.5	1	8	8	3	0.162404	1	NA	NA
DGE0044715	4.5	1	8	8	3	0.162404	1	NA	NA
DGE0044733	4.5	1	8	8	3	0.162404	1	NA	NA
DGE0044738	4.5	1	8	8	3	0.162404	1	NA	NA
DGE0044794	4.5	1	8	8	3	0.162404	1	NA	NA
DGE0044804	4.5	1	8	8	3	0.162404	1	NA	NA
DGE0044810	4.5	1	8	8	3	0.162404	1	NA	NA
DGE0044828	4.5	1	8	8	3	0.162404	1	NA	NA
DGE0044841	4.5	1	8	8	3	0.162404	1	NA	NA
DGE0044848	4.5	1	8	8	3	0.162404	1	NA	NA
DGE0044849	4.5	1	8	8	3	0.162404	1	NA	NA
DGE0044869	4.5	1	8	8	3	0.162404	1	NA	NA
DGE0044884	4.5	1	8	8	3	0.162404	1	NA	NA
DGE0044886	4.5	1	8	8	3	0.162404	1	NA	NA
DGE0044905	4.5	1	8	8	3	0.162404	1	NA	NA
DGE0044912	4.5	1	8	8	3	0.162404	1	NA	NA
DGE0044929	4.5	1	8	8	3	0.162404	1	NA	NA
DGE0044939	4.5	1	8	8	3	0.162404	1	NA	NA
DGE0044981	4.5	1	8	8	3	0.162404	1	NA	NA
DGE0044988	4.5	1	8	8	3	0.162404	1	NA	NA
DGE0044991	4.5	1	8	8	3	0.162404	1	NA	NA
DGE0045005	4.5	1	8	8	3	0.162404	1	NA	NA
DGE0045007	4.5	1	8	8	3	0.162404	1	NA	NA
DGE0045025	4.5	1	8	8	3	0.162404	1	NA	NA
DGE0045029	4.5	1	8	8	3	0.162404	1	NA	NA
DGE0045033	4.5	1	8	8	3	0.162404	1	NA	NA
DGE0045036	4.5	1	8	8	3	0.162404	1	NA	NA
DGE0045072	4.5	1	8	8	3	0.162404	1	NA	NA
DGE0045086	4.5	1	8	8	3	0.162404	1	NA	NA
DGE0045089	4.5	1	8	8	3	0.162404	1	NA	NA
DGE0045090	4.5	1	8	8	3	0.162404	1	NA	NA
DGE0045103	4.5	1	8	8	3	0.162404	1	NA	NA
DGE0045118	4.5	1	8	8	3	0.162404	1	NA	NA
DGE0045137	4.5	1	8	8	3	0.162404	1	NA	NA
DGE0045149	4.5	1	8	8	3	0.162404	1	NA	NA
DGE0045156	4.5	1	8	8	3	0.162404	1	NA	NA
DGE0045170	4.5	1	8	8	3	0.162404	1	NA	NA
DGE0045171	4.5	1	8	8	3	0.162404	1	NA	NA
DGE0045180	4.5	1	8	8	3	0.162404	1	NA	NA
DGE0045187	4.5	1	8	8	3	0.162404	1	NA	NA
DGE0045195	4.5	1	8	8	3	0.162404	1	NA	NA
DGE0045196	4.5	1	8	8	3	0.162404	1	NA	NA
DGE0045199	4.5	1	8	8	3	0.162404	1	NA	NA
DGE0005978	89.5	20	159	7.95	2.99095	3.13234e-06	0.00140549	NA	NA
DGE0009014	57.5	13	102	7.84615	2.97199	2.79317e-05	0.00963254	NA	NA
DGE0009044	57.5	13	102	7.84615	2.97199	2.79317e-05	0.00963254	NA	NA
DGE0018758	22	5	39	7.8	2.96347	0.00185999	0.284902	NA	NA
DGE0013633	35	8	62	7.75	2.9542	0.000290071	0.0715989	NA	NA
DGE0021487	17.5	4	31	7.75	2.9542	0.0042526	0.536357	NA	NA
DGE0016809	26	6	46	7.66667	2.9386	0.00105309	0.189998	NA	NA
DGE0025591	13	3	23	7.66667	2.9386	0.0112044	1	NA	NA
DGE0025811	13	3	23	7.66667	2.9386	0.0112044	1	NA	NA
DGE0025823	13	3	23	7.66667	2.9386	0.0112044	1	NA	NA
DGE0001201	367.5	85	650	7.64706	2.9349	1.08298e-08	9.01496e-06	NA	NA
DGE0008684	60.5	14	107	7.64286	2.93411	2.65989e-05	0.00925221	NA	NA
DGE0013876	34.5	8	61	7.625	2.93074	0.000335321	0.0792047	NA	NA
DGE0031868	8.5	2	15	7.5	2.90689	0.0405392	1	NA	NA
DGE0031873	8.5	2	15	7.5	2.90689	0.0405392	1	NA	NA
DGE0031954	8.5	2	15	7.5	2.90689	0.0405392	1	NA	NA
DGE0031988	8.5	2	15	7.5	2.90689	0.0405392	1	NA	NA
DGE0032051	8.5	2	15	7.5	2.90689	0.0405392	1	NA	NA
DGE0032064	8.5	2	15	7.5	2.90689	0.0405392	1	NA	NA
DGE0032247	8.5	2	15	7.5	2.90689	0.0405392	1	NA	NA
DGE0032552	8.5	2	15	7.5	2.90689	0.0405392	1	NA	NA
DGE0032613	8.5	2	15	7.5	2.90689	0.0405392	1	NA	NA
DGE0032614	8.5	2	15	7.5	2.90689	0.0405392	1	NA	NA
DGE0014125	33.5	8	59	7.375	2.88264	0.00044934	0.100251	NA	NA
DGE0017463	25	6	44	7.33333	2.87447	0.00147027	0.240791	NA	NA
DGE0017532	25	6	44	7.33333	2.87447	0.00147027	0.240791	NA	NA
DGE0026087	12.5	3	22	7.33333	2.87447	0.0141412	1	NA	NA
DGE0022688	16.5	4	29	7.25	2.85798	0.00630552	0.715304	NA	NA
DGE0009056	57.5	14	101	7.21429	2.85086	4.97758e-05	0.0156458	NA	NA
DGE0002197	225.5	55	396	7.2	2.848	1.42867e-07	9.12392e-05	NA	NA
DGE0000042	3612	882	6342	7.19048	2.84609	6.91853e-09	6.09543e-06	NA	NA
DGE0003017	171	42	300	7.14286	2.8365	4.78431e-07	0.000273683	NA	NA
DGE0003362	154.5	38	271	7.13158	2.83422	7.44404e-07	0.000410276	NA	NA
DGE0004769	112.5	28	197	7.03571	2.8147	3.31228e-06	0.00145911	NA	NA
DGE0001094	400.5	100	701	7.01	2.80941	2.76725e-08	2.08756e-05	NA	NA
DGE0004029	132	33	231	7	2.80735	1.75691e-06	0.000852345	NA	NA
DGE0007838	68	17	119	7	2.80735	3.02106e-05	0.0103592	NA	NA
DGE0016096	28	7	49	7	2.80735	0.00117341	0.207064	NA	NA
DGE0026498	12	3	21	7	2.80735	0.0177903	1	NA	NA
DGE0026622	12	3	21	7	2.80735	0.0177903	1	NA	NA
DGE0026780	12	3	21	7	2.80735	0.0177903	1	NA	NA
DGE0027018	12	3	21	7	2.80735	0.0177903	1	NA	NA
DGE0032702	8	2	14	7	2.80735	0.0518317	1	NA	NA
DGE0032711	8	2	14	7	2.80735	0.0518317	1	NA	NA
DGE0032729	8	2	14	7	2.80735	0.0518317	1	NA	NA
DGE0032757	8	2	14	7	2.80735	0.0518317	1	NA	NA
DGE0032850	8	2	14	7	2.80735	0.0518317	1	NA	NA
DGE0032916	8	2	14	7	2.80735	0.0518317	1	NA	NA
DGE0033000	8	2	14	7	2.80735	0.0518317	1	NA	NA
DGE0033119	8	2	14	7	2.80735	0.0518317	1	NA	NA
DGE0033320	8	2	14	7	2.80735	0.0518317	1	NA	NA
DGE0033352	8	2	14	7	2.80735	0.0518317	1	NA	NA
DGE0033367	8	2	14	7	2.80735	0.0518317	1	NA	NA
DGE0033434	8	2	14	7	2.80735	0.0518317	1	NA	NA
DGE0033548	8	2	14	7	2.80735	0.0518317	1	NA	NA
DGE0033891	8	2	14	7	2.80735	0.0518317	1	NA	NA
DGE0045205	4	1	7	7	2.80735	0.205151	1	NA	NA
DGE0045206	4	1	7	7	2.80735	0.205151	1	NA	NA
DGE0045209	4	1	7	7	2.80735	0.205151	1	NA	NA
DGE0045217	4	1	7	7	2.80735	0.205151	1	NA	NA
DGE0045247	4	1	7	7	2.80735	0.205151	1	NA	NA
DGE0045259	4	1	7	7	2.80735	0.205151	1	NA	NA
DGE0045266	4	1	7	7	2.80735	0.205151	1	NA	NA
DGE0045283	4	1	7	7	2.80735	0.205151	1	NA	NA
DGE0045284	4	1	7	7	2.80735	0.205151	1	NA	NA
DGE0045289	4	1	7	7	2.80735	0.205151	1	NA	NA
DGE0045300	4	1	7	7	2.80735	0.205151	1	NA	NA
DGE0045301	4	1	7	7	2.80735	0.205151	1	NA	NA
DGE0045307	4	1	7	7	2.80735	0.205151	1	NA	NA
DGE0045318	4	1	7	7	2.80735	0.205151	1	NA	NA
DGE0045321	4	1	7	7	2.80735	0.205151	1	NA	NA
DGE0045331	4	1	7	7	2.80735	0.205151	1	NA	NA
DGE0045342	4	1	7	7	2.80735	0.205151	1	NA	NA
DGE0045351	4	1	7	7	2.80735	0.205151	1	NA	NA
DGE0045367	4	1	7	7	2.80735	0.205151	1	NA	NA
DGE0045369	4	1	7	7	2.80735	0.205151	1	NA	NA
DGE0045382	4	1	7	7	2.80735	0.205151	1	NA	NA
DGE0045386	4	1	7	7	2.80735	0.205151	1	NA	NA
DGE0045405	4	1	7	7	2.80735	0.205151	1	NA	NA
DGE0045407	4	1	7	7	2.80735	0.205151	1	NA	NA
DGE0045408	4	1	7	7	2.80735	0.205151	1	NA	NA
DGE0045426	4	1	7	7	2.80735	0.205151	1	NA	NA
DGE0045430	4	1	7	7	2.80735	0.205151	1	NA	NA
DGE0045432	4	1	7	7	2.80735	0.205151	1	NA	NA
DGE0045440	4	1	7	7	2.80735	0.205151	1	NA	NA
DGE0045441	4	1	7	7	2.80735	0.205151	1	NA	NA
DGE0045461	4	1	7	7	2.80735	0.205151	1	NA	NA
DGE0045463	4	1	7	7	2.80735	0.205151	1	NA	NA
DGE0045465	4	1	7	7	2.80735	0.205151	1	NA	NA
DGE0045466	4	1	7	7	2.80735	0.205151	1	NA	NA
DGE0045467	4	1	7	7	2.80735	0.205151	1	NA	NA
DGE0045471	4	1	7	7	2.80735	0.205151	1	NA	NA
DGE0045472	4	1	7	7	2.80735	0.205151	1	NA	NA
DGE0045479	4	1	7	7	2.80735	0.205151	1	NA	NA
DGE0045491	4	1	7	7	2.80735	0.205151	1	NA	NA
DGE0045494	4	1	7	7	2.80735	0.205151	1	NA	NA
DGE0045499	4	1	7	7	2.80735	0.205151	1	NA	NA
DGE0045503	4	1	7	7	2.80735	0.205151	1	NA	NA
DGE0045508	4	1	7	7	2.80735	0.205151	1	NA	NA
DGE0045509	4	1	7	7	2.80735	0.205151	1	NA	NA
DGE0045512	4	1	7	7	2.80735	0.205151	1	NA	NA
DGE0045521	4	1	7	7	2.80735	0.205151	1	NA	NA
DGE0045523	4	1	7	7	2.80735	0.205151	1	NA	NA
DGE0045525	4	1	7	7	2.80735	0.205151	1	NA	NA
DGE0045529	4	1	7	7	2.80735	0.205151	1	NA	NA
DGE0045531	4	1	7	7	2.80735	0.205151	1	NA	NA
DGE0045553	4	1	7	7	2.80735	0.205151	1	NA	NA
DGE0045575	4	1	7	7	2.80735	0.205151	1	NA	NA
DGE0045580	4	1	7	7	2.80735	0.205151	1	NA	NA
DGE0045598	4	1	7	7	2.80735	0.205151	1	NA	NA
DGE0045604	4	1	7	7	2.80735	0.205151	1	NA	NA
DGE0045617	4	1	7	7	2.80735	0.205151	1	NA	NA
DGE0045623	4	1	7	7	2.80735	0.205151	1	NA	NA
DGE0045625	4	1	7	7	2.80735	0.205151	1	NA	NA
DGE0045632	4	1	7	7	2.80735	0.205151	1	NA	NA
DGE0045637	4	1	7	7	2.80735	0.205151	1	NA	NA
DGE0045651	4	1	7	7	2.80735	0.205151	1	NA	NA
DGE0045657	4	1	7	7	2.80735	0.205151	1	NA	NA
DGE0045662	4	1	7	7	2.80735	0.205151	1	NA	NA
DGE0045666	4	1	7	7	2.80735	0.205151	1	NA	NA
DGE0045675	4	1	7	7	2.80735	0.205151	1	NA	NA
DGE0045683	4	1	7	7	2.80735	0.205151	1	NA	NA
DGE0045684	4	1	7	7	2.80735	0.205151	1	NA	NA
DGE0045694	4	1	7	7	2.80735	0.205151	1	NA	NA
DGE0045741	4	1	7	7	2.80735	0.205151	1	NA	NA
DGE0045743	4	1	7	7	2.80735	0.205151	1	NA	NA
DGE0045747	4	1	7	7	2.80735	0.205151	1	NA	NA
DGE0045750	4	1	7	7	2.80735	0.205151	1	NA	NA
DGE0045763	4	1	7	7	2.80735	0.205151	1	NA	NA
DGE0045765	4	1	7	7	2.80735	0.205151	1	NA	NA
DGE0045766	4	1	7	7	2.80735	0.205151	1	NA	NA
DGE0045769	4	1	7	7	2.80735	0.205151	1	NA	NA
DGE0045778	4	1	7	7	2.80735	0.205151	1	NA	NA
DGE0045783	4	1	7	7	2.80735	0.205151	1	NA	NA
DGE0045786	4	1	7	7	2.80735	0.205151	1	NA	NA
DGE0045808	4	1	7	7	2.80735	0.205151	1	NA	NA
DGE0045811	4	1	7	7	2.80735	0.205151	1	NA	NA
DGE0045820	4	1	7	7	2.80735	0.205151	1	NA	NA
DGE0045824	4	1	7	7	2.80735	0.205151	1	NA	NA
DGE0045825	4	1	7	7	2.80735	0.205151	1	NA	NA
DGE0045827	4	1	7	7	2.80735	0.205151	1	NA	NA
DGE0045830	4	1	7	7	2.80735	0.205151	1	NA	NA
DGE0045837	4	1	7	7	2.80735	0.205151	1	NA	NA
DGE0045840	4	1	7	7	2.80735	0.205151	1	NA	NA
DGE0045842	4	1	7	7	2.80735	0.205151	1	NA	NA
DGE0045845	4	1	7	7	2.80735	0.205151	1	NA	NA
DGE0045858	4	1	7	7	2.80735	0.205151	1	NA	NA
DGE0045859	4	1	7	7	2.80735	0.205151	1	NA	NA
DGE0045860	4	1	7	7	2.80735	0.205151	1	NA	NA
DGE0045861	4	1	7	7	2.80735	0.205151	1	NA	NA
DGE0045868	4	1	7	7	2.80735	0.205151	1	NA	NA
DGE0045871	4	1	7	7	2.80735	0.205151	1	NA	NA
DGE0045888	4	1	7	7	2.80735	0.205151	1	NA	NA
DGE0045908	4	1	7	7	2.80735	0.205151	1	NA	NA
DGE0045927	4	1	7	7	2.80735	0.205151	1	NA	NA
DGE0045928	4	1	7	7	2.80735	0.205151	1	NA	NA
DGE0045940	4	1	7	7	2.80735	0.205151	1	NA	NA
DGE0045952	4	1	7	7	2.80735	0.205151	1	NA	NA
DGE0045959	4	1	7	7	2.80735	0.205151	1	NA	NA
DGE0045961	4	1	7	7	2.80735	0.205151	1	NA	NA
DGE0045973	4	1	7	7	2.80735	0.205151	1	NA	NA
DGE0045976	4	1	7	7	2.80735	0.205151	1	NA	NA
DGE0045979	4	1	7	7	2.80735	0.205151	1	NA	NA
DGE0045987	4	1	7	7	2.80735	0.205151	1	NA	NA
DGE0045994	4	1	7	7	2.80735	0.205151	1	NA	NA
DGE0046003	4	1	7	7	2.80735	0.205151	1	NA	NA
DGE0046025	4	1	7	7	2.80735	0.205151	1	NA	NA
DGE0046030	4	1	7	7	2.80735	0.205151	1	NA	NA
DGE0046033	4	1	7	7	2.80735	0.205151	1	NA	NA
DGE0046048	4	1	7	7	2.80735	0.205151	1	NA	NA
DGE0046052	4	1	7	7	2.80735	0.205151	1	NA	NA
DGE0046056	4	1	7	7	2.80735	0.205151	1	NA	NA
DGE0046063	4	1	7	7	2.80735	0.205151	1	NA	NA
DGE0046077	4	1	7	7	2.80735	0.205151	1	NA	NA
DGE0046079	4	1	7	7	2.80735	0.205151	1	NA	NA
DGE0046116	4	1	7	7	2.80735	0.205151	1	NA	NA
DGE0046122	4	1	7	7	2.80735	0.205151	1	NA	NA
DGE0046123	4	1	7	7	2.80735	0.205151	1	NA	NA
DGE0046150	4	1	7	7	2.80735	0.205151	1	NA	NA
DGE0046163	4	1	7	7	2.80735	0.205151	1	NA	NA
DGE0046185	4	1	7	7	2.80735	0.205151	1	NA	NA
DGE0046195	4	1	7	7	2.80735	0.205151	1	NA	NA
DGE0046201	4	1	7	7	2.80735	0.205151	1	NA	NA
DGE0046202	4	1	7	7	2.80735	0.205151	1	NA	NA
DGE0046226	4	1	7	7	2.80735	0.205151	1	NA	NA
DGE0046232	4	1	7	7	2.80735	0.205151	1	NA	NA
DGE0046234	4	1	7	7	2.80735	0.205151	1	NA	NA
DGE0046242	4	1	7	7	2.80735	0.205151	1	NA	NA
DGE0046257	4	1	7	7	2.80735	0.205151	1	NA	NA
DGE0046259	4	1	7	7	2.80735	0.205151	1	NA	NA
DGE0046262	4	1	7	7	2.80735	0.205151	1	NA	NA
DGE0046273	4	1	7	7	2.80735	0.205151	1	NA	NA
DGE0046275	4	1	7	7	2.80735	0.205151	1	NA	NA
DGE0046278	4	1	7	7	2.80735	0.205151	1	NA	NA
DGE0046285	4	1	7	7	2.80735	0.205151	1	NA	NA
DGE0046297	4	1	7	7	2.80735	0.205151	1	NA	NA
DGE0046303	4	1	7	7	2.80735	0.205151	1	NA	NA
DGE0046304	4	1	7	7	2.80735	0.205151	1	NA	NA
DGE0046313	4	1	7	7	2.80735	0.205151	1	NA	NA
DGE0046314	4	1	7	7	2.80735	0.205151	1	NA	NA
DGE0046319	4	1	7	7	2.80735	0.205151	1	NA	NA
DGE0046324	4	1	7	7	2.80735	0.205151	1	NA	NA
DGE0046329	4	1	7	7	2.80735	0.205151	1	NA	NA
DGE0046333	4	1	7	7	2.80735	0.205151	1	NA	NA
DGE0046335	4	1	7	7	2.80735	0.205151	1	NA	NA
DGE0046339	4	1	7	7	2.80735	0.205151	1	NA	NA
DGE0046348	4	1	7	7	2.80735	0.205151	1	NA	NA
DGE0046363	4	1	7	7	2.80735	0.205151	1	NA	NA
DGE0046373	4	1	7	7	2.80735	0.205151	1	NA	NA
DGE0046377	4	1	7	7	2.80735	0.205151	1	NA	NA
DGE0046395	4	1	7	7	2.80735	0.205151	1	NA	NA
DGE0046396	4	1	7	7	2.80735	0.205151	1	NA	NA
DGE0046399	4	1	7	7	2.80735	0.205151	1	NA	NA
DGE0046419	4	1	7	7	2.80735	0.205151	1	NA	NA
DGE0046421	4	1	7	7	2.80735	0.205151	1	NA	NA
DGE0046423	4	1	7	7	2.80735	0.205151	1	NA	NA
DGE0046424	4	1	7	7	2.80735	0.205151	1	NA	NA
DGE0046444	4	1	7	7	2.80735	0.205151	1	NA	NA
DGE0046449	4	1	7	7	2.80735	0.205151	1	NA	NA
DGE0046456	4	1	7	7	2.80735	0.205151	1	NA	NA
DGE0046461	4	1	7	7	2.80735	0.205151	1	NA	NA
DGE0046464	4	1	7	7	2.80735	0.205151	1	NA	NA
DGE0046466	4	1	7	7	2.80735	0.205151	1	NA	NA
DGE0046467	4	1	7	7	2.80735	0.205151	1	NA	NA
DGE0046474	4	1	7	7	2.80735	0.205151	1	NA	NA
DGE0046513	4	1	7	7	2.80735	0.205151	1	NA	NA
DGE0046527	4	1	7	7	2.80735	0.205151	1	NA	NA
DGE0046538	4	1	7	7	2.80735	0.205151	1	NA	NA
DGE0046542	4	1	7	7	2.80735	0.205151	1	NA	NA
DGE0046544	4	1	7	7	2.80735	0.205151	1	NA	NA
DGE0046569	4	1	7	7	2.80735	0.205151	1	NA	NA
DGE0046572	4	1	7	7	2.80735	0.205151	1	NA	NA
DGE0046576	4	1	7	7	2.80735	0.205151	1	NA	NA
DGE0046577	4	1	7	7	2.80735	0.205151	1	NA	NA
DGE0046592	4	1	7	7	2.80735	0.205151	1	NA	NA
DGE0046602	4	1	7	7	2.80735	0.205151	1	NA	NA
DGE0046613	4	1	7	7	2.80735	0.205151	1	NA	NA
DGE0046620	4	1	7	7	2.80735	0.205151	1	NA	NA
DGE0046625	4	1	7	7	2.80735	0.205151	1	NA	NA
DGE0046645	4	1	7	7	2.80735	0.205151	1	NA	NA
DGE0046659	4	1	7	7	2.80735	0.205151	1	NA	NA
DGE0046671	4	1	7	7	2.80735	0.205151	1	NA	NA
DGE0046688	4	1	7	7	2.80735	0.205151	1	NA	NA
DGE0046694	4	1	7	7	2.80735	0.205151	1	NA	NA
DGE0046714	4	1	7	7	2.80735	0.205151	1	NA	NA
DGE0046720	4	1	7	7	2.80735	0.205151	1	NA	NA
DGE0046724	4	1	7	7	2.80735	0.205151	1	NA	NA
DGE0046766	4	1	7	7	2.80735	0.205151	1	NA	NA
DGE0046770	4	1	7	7	2.80735	0.205151	1	NA	NA
DGE0046774	4	1	7	7	2.80735	0.205151	1	NA	NA
DGE0046786	4	1	7	7	2.80735	0.205151	1	NA	NA
DGE0046790	4	1	7	7	2.80735	0.205151	1	NA	NA
DGE0046799	4	1	7	7	2.80735	0.205151	1	NA	NA
DGE0046829	4	1	7	7	2.80735	0.205151	1	NA	NA
DGE0046831	4	1	7	7	2.80735	0.205151	1	NA	NA
DGE0046832	4	1	7	7	2.80735	0.205151	1	NA	NA
DGE0046836	4	1	7	7	2.80735	0.205151	1	NA	NA
DGE0046866	4	1	7	7	2.80735	0.205151	1	NA	NA
DGE0046879	4	1	7	7	2.80735	0.205151	1	NA	NA
DGE0046887	4	1	7	7	2.80735	0.205151	1	NA	NA
DGE0046898	4	1	7	7	2.80735	0.205151	1	NA	NA
DGE0046900	4	1	7	7	2.80735	0.205151	1	NA	NA
DGE0046909	4	1	7	7	2.80735	0.205151	1	NA	NA
DGE0046915	4	1	7	7	2.80735	0.205151	1	NA	NA
DGE0046916	4	1	7	7	2.80735	0.205151	1	NA	NA
DGE0046918	4	1	7	7	2.80735	0.205151	1	NA	NA
DGE0046921	4	1	7	7	2.80735	0.205151	1	NA	NA
DGE0046925	4	1	7	7	2.80735	0.205151	1	NA	NA
DGE0046931	4	1	7	7	2.80735	0.205151	1	NA	NA
DGE0046932	4	1	7	7	2.80735	0.205151	1	NA	NA
DGE0046934	4	1	7	7	2.80735	0.205151	1	NA	NA
DGE0046936	4	1	7	7	2.80735	0.205151	1	NA	NA
DGE0046955	4	1	7	7	2.80735	0.205151	1	NA	NA
DGE0046957	4	1	7	7	2.80735	0.205151	1	NA	NA
DGE0046966	4	1	7	7	2.80735	0.205151	1	NA	NA
DGE0046967	4	1	7	7	2.80735	0.205151	1	NA	NA
DGE0046968	4	1	7	7	2.80735	0.205151	1	NA	NA
DGE0046974	4	1	7	7	2.80735	0.205151	1	NA	NA
DGE0047014	4	1	7	7	2.80735	0.205151	1	NA	NA
DGE0047038	4	1	7	7	2.80735	0.205151	1	NA	NA
DGE0047058	4	1	7	7	2.80735	0.205151	1	NA	NA
DGE0047074	4	1	7	7	2.80735	0.205151	1	NA	NA
DGE0047098	4	1	7	7	2.80735	0.205151	1	NA	NA
DGE0047104	4	1	7	7	2.80735	0.205151	1	NA	NA
DGE0047108	4	1	7	7	2.80735	0.205151	1	NA	NA
DGE0047110	4	1	7	7	2.80735	0.205151	1	NA	NA
DGE0047124	4	1	7	7	2.80735	0.205151	1	NA	NA
DGE0047141	4	1	7	7	2.80735	0.205151	1	NA	NA
DGE0047151	4	1	7	7	2.80735	0.205151	1	NA	NA
DGE0047154	4	1	7	7	2.80735	0.205151	1	NA	NA
DGE0047159	4	1	7	7	2.80735	0.205151	1	NA	NA
DGE0047166	4	1	7	7	2.80735	0.205151	1	NA	NA
DGE0047178	4	1	7	7	2.80735	0.205151	1	NA	NA
DGE0047182	4	1	7	7	2.80735	0.205151	1	NA	NA
DGE0047191	4	1	7	7	2.80735	0.205151	1	NA	NA
DGE0047192	4	1	7	7	2.80735	0.205151	1	NA	NA
DGE0047194	4	1	7	7	2.80735	0.205151	1	NA	NA
DGE0047201	4	1	7	7	2.80735	0.205151	1	NA	NA
DGE0047213	4	1	7	7	2.80735	0.205151	1	NA	NA
DGE0047239	4	1	7	7	2.80735	0.205151	1	NA	NA
DGE0047247	4	1	7	7	2.80735	0.205151	1	NA	NA
DGE0047256	4	1	7	7	2.80735	0.205151	1	NA	NA
DGE0047268	4	1	7	7	2.80735	0.205151	1	NA	NA
DGE0047275	4	1	7	7	2.80735	0.205151	1	NA	NA
DGE0047286	4	1	7	7	2.80735	0.205151	1	NA	NA
DGE0047298	4	1	7	7	2.80735	0.205151	1	NA	NA
DGE0047300	4	1	7	7	2.80735	0.205151	1	NA	NA
DGE0047328	4	1	7	7	2.80735	0.205151	1	NA	NA
DGE0047342	4	1	7	7	2.80735	0.205151	1	NA	NA
DGE0047345	4	1	7	7	2.80735	0.205151	1	NA	NA
DGE0047352	4	1	7	7	2.80735	0.205151	1	NA	NA
DGE0047371	4	1	7	7	2.80735	0.205151	1	NA	NA
DGE0047375	4	1	7	7	2.80735	0.205151	1	NA	NA
DGE0047381	4	1	7	7	2.80735	0.205151	1	NA	NA
DGE0047392	4	1	7	7	2.80735	0.205151	1	NA	NA
DGE0047395	4	1	7	7	2.80735	0.205151	1	NA	NA
DGE0047403	4	1	7	7	2.80735	0.205151	1	NA	NA
DGE0047412	4	1	7	7	2.80735	0.205151	1	NA	NA
DGE0047413	4	1	7	7	2.80735	0.205151	1	NA	NA
DGE0047416	4	1	7	7	2.80735	0.205151	1	NA	NA
DGE0047429	4	1	7	7	2.80735	0.205151	1	NA	NA
DGE0047431	4	1	7	7	2.80735	0.205151	1	NA	NA
DGE0047438	4	1	7	7	2.80735	0.205151	1	NA	NA
DGE0047462	4	1	7	7	2.80735	0.205151	1	NA	NA
DGE0047468	4	1	7	7	2.80735	0.205151	1	NA	NA
DGE0047473	4	1	7	7	2.80735	0.205151	1	NA	NA
DGE0047476	4	1	7	7	2.80735	0.205151	1	NA	NA
DGE0047480	4	1	7	7	2.80735	0.205151	1	NA	NA
DGE0047496	4	1	7	7	2.80735	0.205151	1	NA	NA
DGE0047507	4	1	7	7	2.80735	0.205151	1	NA	NA
DGE0047518	4	1	7	7	2.80735	0.205151	1	NA	NA
DGE0047521	4	1	7	7	2.80735	0.205151	1	NA	NA
DGE0047532	4	1	7	7	2.80735	0.205151	1	NA	NA
DGE0047539	4	1	7	7	2.80735	0.205151	1	NA	NA
DGE0047540	4	1	7	7	2.80735	0.205151	1	NA	NA
DGE0047549	4	1	7	7	2.80735	0.205151	1	NA	NA
DGE0047565	4	1	7	7	2.80735	0.205151	1	NA	NA
DGE0047570	4	1	7	7	2.80735	0.205151	1	NA	NA
DGE0047574	4	1	7	7	2.80735	0.205151	1	NA	NA
DGE0047588	4	1	7	7	2.80735	0.205151	1	NA	NA
DGE0047594	4	1	7	7	2.80735	0.205151	1	NA	NA
DGE0047604	4	1	7	7	2.80735	0.205151	1	NA	NA
DGE0047605	4	1	7	7	2.80735	0.205151	1	NA	NA
DGE0047618	4	1	7	7	2.80735	0.205151	1	NA	NA
DGE0047632	4	1	7	7	2.80735	0.205151	1	NA	NA
DGE0047658	4	1	7	7	2.80735	0.205151	1	NA	NA
DGE0047663	4	1	7	7	2.80735	0.205151	1	NA	NA
DGE0047680	4	1	7	7	2.80735	0.205151	1	NA	NA
DGE0047684	4	1	7	7	2.80735	0.205151	1	NA	NA
DGE0047685	4	1	7	7	2.80735	0.205151	1	NA	NA
DGE0047689	4	1	7	7	2.80735	0.205151	1	NA	NA
DGE0047692	4	1	7	7	2.80735	0.205151	1	NA	NA
DGE0047697	4	1	7	7	2.80735	0.205151	1	NA	NA
DGE0047699	4	1	7	7	2.80735	0.205151	1	NA	NA
DGE0047709	4	1	7	7	2.80735	0.205151	1	NA	NA
DGE0047712	4	1	7	7	2.80735	0.205151	1	NA	NA
DGE0047744	4	1	7	7	2.80735	0.205151	1	NA	NA
DGE0047751	4	1	7	7	2.80735	0.205151	1	NA	NA
DGE0047785	4	1	7	7	2.80735	0.205151	1	NA	NA
DGE0047786	4	1	7	7	2.80735	0.205151	1	NA	NA
DGE0047794	4	1	7	7	2.80735	0.205151	1	NA	NA
DGE0047818	4	1	7	7	2.80735	0.205151	1	NA	NA
DGE0047819	4	1	7	7	2.80735	0.205151	1	NA	NA
DGE0047820	4	1	7	7	2.80735	0.205151	1	NA	NA
DGE0047829	4	1	7	7	2.80735	0.205151	1	NA	NA
DGE0047848	4	1	7	7	2.80735	0.205151	1	NA	NA
DGE0047851	4	1	7	7	2.80735	0.205151	1	NA	NA
DGE0047869	4	1	7	7	2.80735	0.205151	1	NA	NA
DGE0047871	4	1	7	7	2.80735	0.205151	1	NA	NA
DGE0047879	4	1	7	7	2.80735	0.205151	1	NA	NA
DGE0047883	4	1	7	7	2.80735	0.205151	1	NA	NA
DGE0047886	4	1	7	7	2.80735	0.205151	1	NA	NA
DGE0047893	4	1	7	7	2.80735	0.205151	1	NA	NA
DGE0047895	4	1	7	7	2.80735	0.205151	1	NA	NA
DGE0047903	4	1	7	7	2.80735	0.205151	1	NA	NA
DGE0047932	4	1	7	7	2.80735	0.205151	1	NA	NA
DGE0047966	4	1	7	7	2.80735	0.205151	1	NA	NA
DGE0047968	4	1	7	7	2.80735	0.205151	1	NA	NA
DGE0047986	4	1	7	7	2.80735	0.205151	1	NA	NA
DGE0047994	4	1	7	7	2.80735	0.205151	1	NA	NA
DGE0048005	4	1	7	7	2.80735	0.205151	1	NA	NA
DGE0048008	4	1	7	7	2.80735	0.205151	1	NA	NA
DGE0048020	4	1	7	7	2.80735	0.205151	1	NA	NA
DGE0048026	4	1	7	7	2.80735	0.205151	1	NA	NA
DGE0048046	4	1	7	7	2.80735	0.205151	1	NA	NA
DGE0048052	4	1	7	7	2.80735	0.205151	1	NA	NA
DGE0048055	4	1	7	7	2.80735	0.205151	1	NA	NA
DGE0048059	4	1	7	7	2.80735	0.205151	1	NA	NA
DGE0048114	4	1	7	7	2.80735	0.205151	1	NA	NA
DGE0048143	4	1	7	7	2.80735	0.205151	1	NA	NA
DGE0048144	4	1	7	7	2.80735	0.205151	1	NA	NA
DGE0048158	4	1	7	7	2.80735	0.205151	1	NA	NA
DGE0048178	4	1	7	7	2.80735	0.205151	1	NA	NA
DGE0048192	4	1	7	7	2.80735	0.205151	1	NA	NA
DGE0048200	4	1	7	7	2.80735	0.205151	1	NA	NA
DGE0048202	4	1	7	7	2.80735	0.205151	1	NA	NA
DGE0048206	4	1	7	7	2.80735	0.205151	1	NA	NA
DGE0048222	4	1	7	7	2.80735	0.205151	1	NA	NA
DGE0048227	4	1	7	7	2.80735	0.205151	1	NA	NA
DGE0048233	4	1	7	7	2.80735	0.205151	1	NA	NA
DGE0048234	4	1	7	7	2.80735	0.205151	1	NA	NA
DGE0048242	4	1	7	7	2.80735	0.205151	1	NA	NA
DGE0048253	4	1	7	7	2.80735	0.205151	1	NA	NA
DGE0048259	4	1	7	7	2.80735	0.205151	1	NA	NA
DGE0048264	4	1	7	7	2.80735	0.205151	1	NA	NA
DGE0048269	4	1	7	7	2.80735	0.205151	1	NA	NA
DGE0048272	4	1	7	7	2.80735	0.205151	1	NA	NA
DGE0048280	4	1	7	7	2.80735	0.205151	1	NA	NA
DGE0048292	4	1	7	7	2.80735	0.205151	1	NA	NA
DGE0048299	4	1	7	7	2.80735	0.205151	1	NA	NA
DGE0048308	4	1	7	7	2.80735	0.205151	1	NA	NA
DGE0048310	4	1	7	7	2.80735	0.205151	1	NA	NA
DGE0048315	4	1	7	7	2.80735	0.205151	1	NA	NA
DGE0048317	4	1	7	7	2.80735	0.205151	1	NA	NA
DGE0048323	4	1	7	7	2.80735	0.205151	1	NA	NA
DGE0048359	4	1	7	7	2.80735	0.205151	1	NA	NA
DGE0048360	4	1	7	7	2.80735	0.205151	1	NA	NA
DGE0048364	4	1	7	7	2.80735	0.205151	1	NA	NA
DGE0048367	4	1	7	7	2.80735	0.205151	1	NA	NA
DGE0048373	4	1	7	7	2.80735	0.205151	1	NA	NA
DGE0048383	4	1	7	7	2.80735	0.205151	1	NA	NA
DGE0048389	4	1	7	7	2.80735	0.205151	1	NA	NA
DGE0048392	4	1	7	7	2.80735	0.205151	1	NA	NA
DGE0048394	4	1	7	7	2.80735	0.205151	1	NA	NA
DGE0048403	4	1	7	7	2.80735	0.205151	1	NA	NA
DGE0048410	4	1	7	7	2.80735	0.205151	1	NA	NA
DGE0048414	4	1	7	7	2.80735	0.205151	1	NA	NA
DGE0048415	4	1	7	7	2.80735	0.205151	1	NA	NA
DGE0048426	4	1	7	7	2.80735	0.205151	1	NA	NA
DGE0048434	4	1	7	7	2.80735	0.205151	1	NA	NA
DGE0048449	4	1	7	7	2.80735	0.205151	1	NA	NA
DGE0048451	4	1	7	7	2.80735	0.205151	1	NA	NA
DGE0048453	4	1	7	7	2.80735	0.205151	1	NA	NA
DGE0048462	4	1	7	7	2.80735	0.205151	1	NA	NA
DGE0048463	4	1	7	7	2.80735	0.205151	1	NA	NA
DGE0048465	4	1	7	7	2.80735	0.205151	1	NA	NA
DGE0048466	4	1	7	7	2.80735	0.205151	1	NA	NA
DGE0048470	4	1	7	7	2.80735	0.205151	1	NA	NA
DGE0048477	4	1	7	7	2.80735	0.205151	1	NA	NA
DGE0048489	4	1	7	7	2.80735	0.205151	1	NA	NA
DGE0048501	4	1	7	7	2.80735	0.205151	1	NA	NA
DGE0048509	4	1	7	7	2.80735	0.205151	1	NA	NA
DGE0048530	4	1	7	7	2.80735	0.205151	1	NA	NA
DGE0048534	4	1	7	7	2.80735	0.205151	1	NA	NA
DGE0048538	4	1	7	7	2.80735	0.205151	1	NA	NA
DGE0048540	4	1	7	7	2.80735	0.205151	1	NA	NA
DGE0048554	4	1	7	7	2.80735	0.205151	1	NA	NA
DGE0048555	4	1	7	7	2.80735	0.205151	1	NA	NA
DGE0048560	4	1	7	7	2.80735	0.205151	1	NA	NA
DGE0048566	4	1	7	7	2.80735	0.205151	1	NA	NA
DGE0048591	4	1	7	7	2.80735	0.205151	1	NA	NA
DGE0048610	4	1	7	7	2.80735	0.205151	1	NA	NA
DGE0048612	4	1	7	7	2.80735	0.205151	1	NA	NA
DGE0048629	4	1	7	7	2.80735	0.205151	1	NA	NA
DGE0048630	4	1	7	7	2.80735	0.205151	1	NA	NA
DGE0048631	4	1	7	7	2.80735	0.205151	1	NA	NA
DGE0048632	4	1	7	7	2.80735	0.205151	1	NA	NA
DGE0002245	222.5	56	389	6.94643	2.79627	2.31713e-07	0.000140542	NA	NA
DGE0016455	27.5	7	48	6.85714	2.77761	0.00137415	0.226897	NA	NA
DGE0008040	66.5	17	116	6.82353	2.77052	4.01376e-05	0.0130232	NA	NA
DGE0020365	19.5	5	34	6.8	2.76553	0.00461722	0.575727	NA	NA
DGE0023205	15.5	4	27	6.75	2.75489	0.00938077	0.918304	NA	NA
DGE0023408	15.5	4	27	6.75	2.75489	0.00938077	0.918304	NA	NA
DGE0018433	23	6	40	6.66667	2.73697	0.00289738	0.400219	NA	NA
DGE0027236	11.5	3	20	6.66667	2.73697	0.022559	1	NA	NA
DGE0027766	11.5	3	20	6.66667	2.73697	0.022559	1	NA	NA
DGE0027884	11.5	3	20	6.66667	2.73697	0.022559	1	NA	NA
DGE0013059	38	10	66	6.6	2.72247	0.000481747	0.104234	NA	NA
DGE0006856	79.5	21	138	6.57143	2.71621	2.5786e-05	0.00901249	NA	NA
DGE0016853	26.5	7	46	6.57143	2.71621	0.00189081	0.288889	NA	NA
DGE0010574	49	13	85	6.53846	2.70895	0.000185183	0.0492329	NA	NA
DGE0023651	15	4	26	6.5	2.70044	0.0114334	1	NA	NA
DGE0023968	15	4	26	6.5	2.70044	0.0114334	1	NA	NA
DGE0024114	15	4	26	6.5	2.70044	0.0114334	1	NA	NA
DGE0034038	7.5	2	13	6.5	2.70044	0.0669032	1	NA	NA
DGE0034195	7.5	2	13	6.5	2.70044	0.0669032	1	NA	NA
DGE0034540	7.5	2	13	6.5	2.70044	0.0669032	1	NA	NA
DGE0034638	7.5	2	13	6.5	2.70044	0.0669032	1	NA	NA
DGE0034670	7.5	2	13	6.5	2.70044	0.0669032	1	NA	NA
DGE0034686	7.5	2	13	6.5	2.70044	0.0669032	1	NA	NA
DGE0034760	7.5	2	13	6.5	2.70044	0.0669032	1	NA	NA
DGE0034796	7.5	2	13	6.5	2.70044	0.0669032	1	NA	NA
DGE0034848	7.5	2	13	6.5	2.70044	0.0669032	1	NA	NA
DGE0034947	7.5	2	13	6.5	2.70044	0.0669032	1	NA	NA
DGE0035092	7.5	2	13	6.5	2.70044	0.0669032	1	NA	NA
DGE0014250	33.5	9	58	6.44444	2.68806	0.000884156	0.167533	NA	NA
DGE0004138	130	35	225	6.42857	2.6845	4.36651e-06	0.00182368	NA	NA
DGE0013238	37	10	64	6.4	2.67807	0.000630449	0.127892	NA	NA
DGE0006435	85	23	147	6.3913	2.67611	2.47413e-05	0.00873187	NA	NA
DGE0008074	66.5	18	115	6.38889	2.67557	6.52967e-05	0.0202087	NA	NA
DGE0015685	29.5	8	51	6.375	2.67243	0.00148178	0.242103	NA	NA
DGE0014456	33	9	57	6.33333	2.66297	0.00102036	0.185342	NA	NA
DGE0027973	11	3	19	6.33333	2.66297	0.0284542	1	NA	NA
DGE0028032	11	3	19	6.33333	2.66297	0.0284542	1	NA	NA
DGE0028120	11	3	19	6.33333	2.66297	0.0284542	1	NA	NA
DGE0017444	25.5	7	44	6.28571	2.65208	0.00260748	0.368963	NA	NA
DGE0012533	40	11	69	6.27273	2.64909	0.000523447	0.111824	NA	NA
DGE0016062	29	8	50	6.25	2.64386	0.00172554	0.267361	NA	NA
DGE0024291	14.5	4	25	6.25	2.64386	0.0140302	1	NA	NA
DGE0001761	278	77	479	6.22078	2.6371	4.14434e-07	0.000238203	NA	NA
DGE0010371	50.5	14	87	6.21429	2.63559	0.000227453	0.0594239	NA	NA
DGE0021747	18	5	31	6.2	2.63227	0.00801715	0.83927	NA	NA
DGE0003538	151	43	259	6.02326	2.59054	4.80237e-06	0.00199193	NA	NA
DGE0001661	294	84	504	6	2.58496	5.49634e-07	0.000312931	NA	NA
DGE0005066	108.5	31	186	6	2.58496	1.67697e-05	0.00614314	NA	NA
DGE0011395	45.5	13	78	6	2.58496	0.000418627	0.0944461	NA	NA
DGE0019863	21	6	36	6	2.58496	0.0057644	0.666079	NA	NA
DGE0021882	17.5	5	30	6	2.58496	0.00966636	0.941678	NA	NA
DGE0022199	17.5	5	30	6	2.58496	0.00966636	0.941678	NA	NA
DGE0025142	14	4	24	6	2.58496	0.017201	1	NA	NA
DGE0028826	10.5	3	18	6	2.58496	0.0361639	1	NA	NA
DGE0028884	10.5	3	18	6	2.58496	0.0361639	1	NA	NA
DGE0028919	10.5	3	18	6	2.58496	0.0361639	1	NA	NA
DGE0029230	10.5	3	18	6	2.58496	0.0361639	1	NA	NA
DGE0029261	10.5	3	18	6	2.58496	0.0361639	1	NA	NA
DGE0029388	10.5	3	18	6	2.58496	0.0361639	1	NA	NA
DGE0035204	7	2	12	6	2.58496	0.0863034	1	NA	NA
DGE0035243	7	2	12	6	2.58496	0.0863034	1	NA	NA
DGE0035294	7	2	12	6	2.58496	0.0863034	1	NA	NA
DGE0035361	7	2	12	6	2.58496	0.0863034	1	NA	NA
DGE0035469	7	2	12	6	2.58496	0.0863034	1	NA	NA
DGE0035481	7	2	12	6	2.58496	0.0863034	1	NA	NA
DGE0035524	7	2	12	6	2.58496	0.0863034	1	NA	NA
DGE0035802	7	2	12	6	2.58496	0.0863034	1	NA	NA
DGE0035923	7	2	12	6	2.58496	0.0863034	1	NA	NA
DGE0035940	7	2	12	6	2.58496	0.0863034	1	NA	NA
DGE0035977	7	2	12	6	2.58496	0.0863034	1	NA	NA
DGE0035993	7	2	12	6	2.58496	0.0863034	1	NA	NA
DGE0036103	7	2	12	6	2.58496	0.0863034	1	NA	NA
DGE0036121	7	2	12	6	2.58496	0.0863034	1	NA	NA
DGE0036139	7	2	12	6	2.58496	0.0863034	1	NA	NA
DGE0036166	7	2	12	6	2.58496	0.0863034	1	NA	NA
DGE0036195	7	2	12	6	2.58496	0.0863034	1	NA	NA
DGE0036425	7	2	12	6	2.58496	0.0863034	1	NA	NA
DGE0036502	7	2	12	6	2.58496	0.0863034	1	NA	NA
DGE0036545	7	2	12	6	2.58496	0.0863034	1	NA	NA
DGE0036633	7	2	12	6	2.58496	0.0863034	1	NA	NA
DGE0036651	7	2	12	6	2.58496	0.0863034	1	NA	NA
DGE0048643	3.5	1	6	6	2.58496	0.249382	1	NA	NA
DGE0048648	3.5	1	6	6	2.58496	0.249382	1	NA	NA
DGE0048652	3.5	1	6	6	2.58496	0.249382	1	NA	NA
DGE0048658	3.5	1	6	6	2.58496	0.249382	1	NA	NA
DGE0048659	3.5	1	6	6	2.58496	0.249382	1	NA	NA
DGE0048660	3.5	1	6	6	2.58496	0.249382	1	NA	NA
DGE0048661	3.5	1	6	6	2.58496	0.249382	1	NA	NA
DGE0048664	3.5	1	6	6	2.58496	0.249382	1	NA	NA
DGE0048668	3.5	1	6	6	2.58496	0.249382	1	NA	NA
DGE0048675	3.5	1	6	6	2.58496	0.249382	1	NA	NA
DGE0048687	3.5	1	6	6	2.58496	0.249382	1	NA	NA
DGE0048701	3.5	1	6	6	2.58496	0.249382	1	NA	NA
DGE0048717	3.5	1	6	6	2.58496	0.249382	1	NA	NA
DGE0048721	3.5	1	6	6	2.58496	0.249382	1	NA	NA
DGE0048723	3.5	1	6	6	2.58496	0.249382	1	NA	NA
DGE0048725	3.5	1	6	6	2.58496	0.249382	1	NA	NA
DGE0048734	3.5	1	6	6	2.58496	0.249382	1	NA	NA
DGE0048744	3.5	1	6	6	2.58496	0.249382	1	NA	NA
DGE0048751	3.5	1	6	6	2.58496	0.249382	1	NA	NA
DGE0048762	3.5	1	6	6	2.58496	0.249382	1	NA	NA
DGE0048764	3.5	1	6	6	2.58496	0.249382	1	NA	NA
DGE0048767	3.5	1	6	6	2.58496	0.249382	1	NA	NA
DGE0048771	3.5	1	6	6	2.58496	0.249382	1	NA	NA
DGE0048803	3.5	1	6	6	2.58496	0.249382	1	NA	NA
DGE0048807	3.5	1	6	6	2.58496	0.249382	1	NA	NA
DGE0048808	3.5	1	6	6	2.58496	0.249382	1	NA	NA
DGE0048811	3.5	1	6	6	2.58496	0.249382	1	NA	NA
DGE0048812	3.5	1	6	6	2.58496	0.249382	1	NA	NA
DGE0048819	3.5	1	6	6	2.58496	0.249382	1	NA	NA
DGE0048825	3.5	1	6	6	2.58496	0.249382	1	NA	NA
DGE0048838	3.5	1	6	6	2.58496	0.249382	1	NA	NA
DGE0048857	3.5	1	6	6	2.58496	0.249382	1	NA	NA
DGE0048885	3.5	1	6	6	2.58496	0.249382	1	NA	NA
DGE0048888	3.5	1	6	6	2.58496	0.249382	1	NA	NA
DGE0048894	3.5	1	6	6	2.58496	0.249382	1	NA	NA
DGE0048901	3.5	1	6	6	2.58496	0.249382	1	NA	NA
DGE0048909	3.5	1	6	6	2.58496	0.249382	1	NA	NA
DGE0048924	3.5	1	6	6	2.58496	0.249382	1	NA	NA
DGE0048930	3.5	1	6	6	2.58496	0.249382	1	NA	NA
DGE0048932	3.5	1	6	6	2.58496	0.249382	1	NA	NA
DGE0048936	3.5	1	6	6	2.58496	0.249382	1	NA	NA
DGE0048953	3.5	1	6	6	2.58496	0.249382	1	NA	NA
DGE0048955	3.5	1	6	6	2.58496	0.249382	1	NA	NA
DGE0048956	3.5	1	6	6	2.58496	0.249382	1	NA	NA
DGE0048961	3.5	1	6	6	2.58496	0.249382	1	NA	NA
DGE0048967	3.5	1	6	6	2.58496	0.249382	1	NA	NA
DGE0048968	3.5	1	6	6	2.58496	0.249382	1	NA	NA
DGE0048980	3.5	1	6	6	2.58496	0.249382	1	NA	NA
DGE0048986	3.5	1	6	6	2.58496	0.249382	1	NA	NA
DGE0048988	3.5	1	6	6	2.58496	0.249382	1	NA	NA
DGE0048989	3.5	1	6	6	2.58496	0.249382	1	NA	NA
DGE0048991	3.5	1	6	6	2.58496	0.249382	1	NA	NA
DGE0049022	3.5	1	6	6	2.58496	0.249382	1	NA	NA
DGE0049033	3.5	1	6	6	2.58496	0.249382	1	NA	NA
DGE0049037	3.5	1	6	6	2.58496	0.249382	1	NA	NA
DGE0049042	3.5	1	6	6	2.58496	0.249382	1	NA	NA
DGE0049044	3.5	1	6	6	2.58496	0.249382	1	NA	NA
DGE0049055	3.5	1	6	6	2.58496	0.249382	1	NA	NA
DGE0049056	3.5	1	6	6	2.58496	0.249382	1	NA	NA
DGE0049065	3.5	1	6	6	2.58496	0.249382	1	NA	NA
DGE0049066	3.5	1	6	6	2.58496	0.249382	1	NA	NA
DGE0049068	3.5	1	6	6	2.58496	0.249382	1	NA	NA
DGE0049080	3.5	1	6	6	2.58496	0.249382	1	NA	NA
DGE0049081	3.5	1	6	6	2.58496	0.249382	1	NA	NA
DGE0049082	3.5	1	6	6	2.58496	0.249382	1	NA	NA
DGE0049083	3.5	1	6	6	2.58496	0.249382	1	NA	NA
DGE0049098	3.5	1	6	6	2.58496	0.249382	1	NA	NA
DGE0049100	3.5	1	6	6	2.58496	0.249382	1	NA	NA
DGE0049115	3.5	1	6	6	2.58496	0.249382	1	NA	NA
DGE0049121	3.5	1	6	6	2.58496	0.249382	1	NA	NA
DGE0049123	3.5	1	6	6	2.58496	0.249382	1	NA	NA
DGE0049130	3.5	1	6	6	2.58496	0.249382	1	NA	NA
DGE0049132	3.5	1	6	6	2.58496	0.249382	1	NA	NA
DGE0049161	3.5	1	6	6	2.58496	0.249382	1	NA	NA
DGE0049164	3.5	1	6	6	2.58496	0.249382	1	NA	NA
DGE0049174	3.5	1	6	6	2.58496	0.249382	1	NA	NA
DGE0049175	3.5	1	6	6	2.58496	0.249382	1	NA	NA
DGE0049176	3.5	1	6	6	2.58496	0.249382	1	NA	NA
DGE0049187	3.5	1	6	6	2.58496	0.249382	1	NA	NA
DGE0049190	3.5	1	6	6	2.58496	0.249382	1	NA	NA
DGE0049192	3.5	1	6	6	2.58496	0.249382	1	NA	NA
DGE0049198	3.5	1	6	6	2.58496	0.249382	1	NA	NA
DGE0049201	3.5	1	6	6	2.58496	0.249382	1	NA	NA
DGE0049203	3.5	1	6	6	2.58496	0.249382	1	NA	NA
DGE0049214	3.5	1	6	6	2.58496	0.249382	1	NA	NA
DGE0049218	3.5	1	6	6	2.58496	0.249382	1	NA	NA
DGE0049228	3.5	1	6	6	2.58496	0.249382	1	NA	NA
DGE0049236	3.5	1	6	6	2.58496	0.249382	1	NA	NA
DGE0049237	3.5	1	6	6	2.58496	0.249382	1	NA	NA
DGE0049239	3.5	1	6	6	2.58496	0.249382	1	NA	NA
DGE0049248	3.5	1	6	6	2.58496	0.249382	1	NA	NA
DGE0049265	3.5	1	6	6	2.58496	0.249382	1	NA	NA
DGE0049268	3.5	1	6	6	2.58496	0.249382	1	NA	NA
DGE0049269	3.5	1	6	6	2.58496	0.249382	1	NA	NA
DGE0049282	3.5	1	6	6	2.58496	0.249382	1	NA	NA
DGE0049284	3.5	1	6	6	2.58496	0.249382	1	NA	NA
DGE0049285	3.5	1	6	6	2.58496	0.249382	1	NA	NA
DGE0049287	3.5	1	6	6	2.58496	0.249382	1	NA	NA
DGE0049290	3.5	1	6	6	2.58496	0.249382	1	NA	NA
DGE0049315	3.5	1	6	6	2.58496	0.249382	1	NA	NA
DGE0049335	3.5	1	6	6	2.58496	0.249382	1	NA	NA
DGE0049339	3.5	1	6	6	2.58496	0.249382	1	NA	NA
DGE0049351	3.5	1	6	6	2.58496	0.249382	1	NA	NA
DGE0049366	3.5	1	6	6	2.58496	0.249382	1	NA	NA
DGE0049369	3.5	1	6	6	2.58496	0.249382	1	NA	NA
DGE0049374	3.5	1	6	6	2.58496	0.249382	1	NA	NA
DGE0049375	3.5	1	6	6	2.58496	0.249382	1	NA	NA
DGE0049387	3.5	1	6	6	2.58496	0.249382	1	NA	NA
DGE0049391	3.5	1	6	6	2.58496	0.249382	1	NA	NA
DGE0049403	3.5	1	6	6	2.58496	0.249382	1	NA	NA
DGE0049405	3.5	1	6	6	2.58496	0.249382	1	NA	NA
DGE0049415	3.5	1	6	6	2.58496	0.249382	1	NA	NA
DGE0049426	3.5	1	6	6	2.58496	0.249382	1	NA	NA
DGE0049434	3.5	1	6	6	2.58496	0.249382	1	NA	NA
DGE0049436	3.5	1	6	6	2.58496	0.249382	1	NA	NA
DGE0049437	3.5	1	6	6	2.58496	0.249382	1	NA	NA
DGE0049438	3.5	1	6	6	2.58496	0.249382	1	NA	NA
DGE0049442	3.5	1	6	6	2.58496	0.249382	1	NA	NA
DGE0049451	3.5	1	6	6	2.58496	0.249382	1	NA	NA
DGE0049468	3.5	1	6	6	2.58496	0.249382	1	NA	NA
DGE0049477	3.5	1	6	6	2.58496	0.249382	1	NA	NA
DGE0049478	3.5	1	6	6	2.58496	0.249382	1	NA	NA
DGE0049480	3.5	1	6	6	2.58496	0.249382	1	NA	NA
DGE0049485	3.5	1	6	6	2.58496	0.249382	1	NA	NA
DGE0049492	3.5	1	6	6	2.58496	0.249382	1	NA	NA
DGE0049493	3.5	1	6	6	2.58496	0.249382	1	NA	NA
DGE0049512	3.5	1	6	6	2.58496	0.249382	1	NA	NA
DGE0049523	3.5	1	6	6	2.58496	0.249382	1	NA	NA
DGE0049525	3.5	1	6	6	2.58496	0.249382	1	NA	NA
DGE0049533	3.5	1	6	6	2.58496	0.249382	1	NA	NA
DGE0049534	3.5	1	6	6	2.58496	0.249382	1	NA	NA
DGE0049535	3.5	1	6	6	2.58496	0.249382	1	NA	NA
DGE0049536	3.5	1	6	6	2.58496	0.249382	1	NA	NA
DGE0049541	3.5	1	6	6	2.58496	0.249382	1	NA	NA
DGE0049548	3.5	1	6	6	2.58496	0.249382	1	NA	NA
DGE0049550	3.5	1	6	6	2.58496	0.249382	1	NA	NA
DGE0049562	3.5	1	6	6	2.58496	0.249382	1	NA	NA
DGE0049563	3.5	1	6	6	2.58496	0.249382	1	NA	NA
DGE0049564	3.5	1	6	6	2.58496	0.249382	1	NA	NA
DGE0049565	3.5	1	6	6	2.58496	0.249382	1	NA	NA
DGE0049574	3.5	1	6	6	2.58496	0.249382	1	NA	NA
DGE0049589	3.5	1	6	6	2.58496	0.249382	1	NA	NA
DGE0049602	3.5	1	6	6	2.58496	0.249382	1	NA	NA
DGE0049609	3.5	1	6	6	2.58496	0.249382	1	NA	NA
DGE0049630	3.5	1	6	6	2.58496	0.249382	1	NA	NA
DGE0049637	3.5	1	6	6	2.58496	0.249382	1	NA	NA
DGE0049638	3.5	1	6	6	2.58496	0.249382	1	NA	NA
DGE0049641	3.5	1	6	6	2.58496	0.249382	1	NA	NA
DGE0049643	3.5	1	6	6	2.58496	0.249382	1	NA	NA
DGE0049646	3.5	1	6	6	2.58496	0.249382	1	NA	NA
DGE0049650	3.5	1	6	6	2.58496	0.249382	1	NA	NA
DGE0049652	3.5	1	6	6	2.58496	0.249382	1	NA	NA
DGE0049658	3.5	1	6	6	2.58496	0.249382	1	NA	NA
DGE0049671	3.5	1	6	6	2.58496	0.249382	1	NA	NA
DGE0049672	3.5	1	6	6	2.58496	0.249382	1	NA	NA
DGE0049677	3.5	1	6	6	2.58496	0.249382	1	NA	NA
DGE0049682	3.5	1	6	6	2.58496	0.249382	1	NA	NA
DGE0049685	3.5	1	6	6	2.58496	0.249382	1	NA	NA
DGE0049687	3.5	1	6	6	2.58496	0.249382	1	NA	NA
DGE0049693	3.5	1	6	6	2.58496	0.249382	1	NA	NA
DGE0049695	3.5	1	6	6	2.58496	0.249382	1	NA	NA
DGE0049705	3.5	1	6	6	2.58496	0.249382	1	NA	NA
DGE0049707	3.5	1	6	6	2.58496	0.249382	1	NA	NA
DGE0049708	3.5	1	6	6	2.58496	0.249382	1	NA	NA
DGE0049716	3.5	1	6	6	2.58496	0.249382	1	NA	NA
DGE0049723	3.5	1	6	6	2.58496	0.249382	1	NA	NA
DGE0049726	3.5	1	6	6	2.58496	0.249382	1	NA	NA
DGE0049729	3.5	1	6	6	2.58496	0.249382	1	NA	NA
DGE0049733	3.5	1	6	6	2.58496	0.249382	1	NA	NA
DGE0049735	3.5	1	6	6	2.58496	0.249382	1	NA	NA
DGE0049747	3.5	1	6	6	2.58496	0.249382	1	NA	NA
DGE0049754	3.5	1	6	6	2.58496	0.249382	1	NA	NA
DGE0049778	3.5	1	6	6	2.58496	0.249382	1	NA	NA
DGE0049780	3.5	1	6	6	2.58496	0.249382	1	NA	NA
DGE0049781	3.5	1	6	6	2.58496	0.249382	1	NA	NA
DGE0049786	3.5	1	6	6	2.58496	0.249382	1	NA	NA
DGE0049788	3.5	1	6	6	2.58496	0.249382	1	NA	NA
DGE0049798	3.5	1	6	6	2.58496	0.249382	1	NA	NA
DGE0049799	3.5	1	6	6	2.58496	0.249382	1	NA	NA
DGE0049802	3.5	1	6	6	2.58496	0.249382	1	NA	NA
DGE0049804	3.5	1	6	6	2.58496	0.249382	1	NA	NA
DGE0049817	3.5	1	6	6	2.58496	0.249382	1	NA	NA
DGE0049829	3.5	1	6	6	2.58496	0.249382	1	NA	NA
DGE0049854	3.5	1	6	6	2.58496	0.249382	1	NA	NA
DGE0049879	3.5	1	6	6	2.58496	0.249382	1	NA	NA
DGE0049880	3.5	1	6	6	2.58496	0.249382	1	NA	NA
DGE0049887	3.5	1	6	6	2.58496	0.249382	1	NA	NA
DGE0049897	3.5	1	6	6	2.58496	0.249382	1	NA	NA
DGE0049904	3.5	1	6	6	2.58496	0.249382	1	NA	NA
DGE0049906	3.5	1	6	6	2.58496	0.249382	1	NA	NA
DGE0049920	3.5	1	6	6	2.58496	0.249382	1	NA	NA
DGE0049931	3.5	1	6	6	2.58496	0.249382	1	NA	NA
DGE0049934	3.5	1	6	6	2.58496	0.249382	1	NA	NA
DGE0049988	3.5	1	6	6	2.58496	0.249382	1	NA	NA
DGE0049991	3.5	1	6	6	2.58496	0.249382	1	NA	NA
DGE0049993	3.5	1	6	6	2.58496	0.249382	1	NA	NA
DGE0049999	3.5	1	6	6	2.58496	0.249382	1	NA	NA
DGE0050003	3.5	1	6	6	2.58496	0.249382	1	NA	NA
DGE0050016	3.5	1	6	6	2.58496	0.249382	1	NA	NA
DGE0050017	3.5	1	6	6	2.58496	0.249382	1	NA	NA
DGE0050025	3.5	1	6	6	2.58496	0.249382	1	NA	NA
DGE0050026	3.5	1	6	6	2.58496	0.249382	1	NA	NA
DGE0050029	3.5	1	6	6	2.58496	0.249382	1	NA	NA
DGE0050048	3.5	1	6	6	2.58496	0.249382	1	NA	NA
DGE0050050	3.5	1	6	6	2.58496	0.249382	1	NA	NA
DGE0050056	3.5	1	6	6	2.58496	0.249382	1	NA	NA
DGE0050059	3.5	1	6	6	2.58496	0.249382	1	NA	NA
DGE0050064	3.5	1	6	6	2.58496	0.249382	1	NA	NA
DGE0050066	3.5	1	6	6	2.58496	0.249382	1	NA	NA
DGE0050071	3.5	1	6	6	2.58496	0.249382	1	NA	NA
DGE0050083	3.5	1	6	6	2.58496	0.249382	1	NA	NA
DGE0050094	3.5	1	6	6	2.58496	0.249382	1	NA	NA
DGE0050105	3.5	1	6	6	2.58496	0.249382	1	NA	NA
DGE0050111	3.5	1	6	6	2.58496	0.249382	1	NA	NA
DGE0050117	3.5	1	6	6	2.58496	0.249382	1	NA	NA
DGE0050120	3.5	1	6	6	2.58496	0.249382	1	NA	NA
DGE0050121	3.5	1	6	6	2.58496	0.249382	1	NA	NA
DGE0050122	3.5	1	6	6	2.58496	0.249382	1	NA	NA
DGE0050124	3.5	1	6	6	2.58496	0.249382	1	NA	NA
DGE0050130	3.5	1	6	6	2.58496	0.249382	1	NA	NA
DGE0050131	3.5	1	6	6	2.58496	0.249382	1	NA	NA
DGE0050136	3.5	1	6	6	2.58496	0.249382	1	NA	NA
DGE0050137	3.5	1	6	6	2.58496	0.249382	1	NA	NA
DGE0050139	3.5	1	6	6	2.58496	0.249382	1	NA	NA
DGE0050142	3.5	1	6	6	2.58496	0.249382	1	NA	NA
DGE0050155	3.5	1	6	6	2.58496	0.249382	1	NA	NA
DGE0050156	3.5	1	6	6	2.58496	0.249382	1	NA	NA
DGE0050157	3.5	1	6	6	2.58496	0.249382	1	NA	NA
DGE0050162	3.5	1	6	6	2.58496	0.249382	1	NA	NA
DGE0050165	3.5	1	6	6	2.58496	0.249382	1	NA	NA
DGE0050181	3.5	1	6	6	2.58496	0.249382	1	NA	NA
DGE0050182	3.5	1	6	6	2.58496	0.249382	1	NA	NA
DGE0050193	3.5	1	6	6	2.58496	0.249382	1	NA	NA
DGE0050228	3.5	1	6	6	2.58496	0.249382	1	NA	NA
DGE0050229	3.5	1	6	6	2.58496	0.249382	1	NA	NA
DGE0050234	3.5	1	6	6	2.58496	0.249382	1	NA	NA
DGE0050242	3.5	1	6	6	2.58496	0.249382	1	NA	NA
DGE0050244	3.5	1	6	6	2.58496	0.249382	1	NA	NA
DGE0050255	3.5	1	6	6	2.58496	0.249382	1	NA	NA
DGE0050256	3.5	1	6	6	2.58496	0.249382	1	NA	NA
DGE0050258	3.5	1	6	6	2.58496	0.249382	1	NA	NA
DGE0050263	3.5	1	6	6	2.58496	0.249382	1	NA	NA
DGE0050269	3.5	1	6	6	2.58496	0.249382	1	NA	NA
DGE0050271	3.5	1	6	6	2.58496	0.249382	1	NA	NA
DGE0050277	3.5	1	6	6	2.58496	0.249382	1	NA	NA
DGE0050281	3.5	1	6	6	2.58496	0.249382	1	NA	NA
DGE0050284	3.5	1	6	6	2.58496	0.249382	1	NA	NA
DGE0050298	3.5	1	6	6	2.58496	0.249382	1	NA	NA
DGE0050302	3.5	1	6	6	2.58496	0.249382	1	NA	NA
DGE0050306	3.5	1	6	6	2.58496	0.249382	1	NA	NA
DGE0050307	3.5	1	6	6	2.58496	0.249382	1	NA	NA
DGE0050313	3.5	1	6	6	2.58496	0.249382	1	NA	NA
DGE0050322	3.5	1	6	6	2.58496	0.249382	1	NA	NA
DGE0050324	3.5	1	6	6	2.58496	0.249382	1	NA	NA
DGE0050334	3.5	1	6	6	2.58496	0.249382	1	NA	NA
DGE0050343	3.5	1	6	6	2.58496	0.249382	1	NA	NA
DGE0050346	3.5	1	6	6	2.58496	0.249382	1	NA	NA
DGE0050351	3.5	1	6	6	2.58496	0.249382	1	NA	NA
DGE0050359	3.5	1	6	6	2.58496	0.249382	1	NA	NA
DGE0050366	3.5	1	6	6	2.58496	0.249382	1	NA	NA
DGE0050369	3.5	1	6	6	2.58496	0.249382	1	NA	NA
DGE0050377	3.5	1	6	6	2.58496	0.249382	1	NA	NA
DGE0050379	3.5	1	6	6	2.58496	0.249382	1	NA	NA
DGE0050381	3.5	1	6	6	2.58496	0.249382	1	NA	NA
DGE0050385	3.5	1	6	6	2.58496	0.249382	1	NA	NA
DGE0050391	3.5	1	6	6	2.58496	0.249382	1	NA	NA
DGE0050401	3.5	1	6	6	2.58496	0.249382	1	NA	NA
DGE0050403	3.5	1	6	6	2.58496	0.249382	1	NA	NA
DGE0050404	3.5	1	6	6	2.58496	0.249382	1	NA	NA
DGE0050410	3.5	1	6	6	2.58496	0.249382	1	NA	NA
DGE0050417	3.5	1	6	6	2.58496	0.249382	1	NA	NA
DGE0050419	3.5	1	6	6	2.58496	0.249382	1	NA	NA
DGE0050420	3.5	1	6	6	2.58496	0.249382	1	NA	NA
DGE0050421	3.5	1	6	6	2.58496	0.249382	1	NA	NA
DGE0050424	3.5	1	6	6	2.58496	0.249382	1	NA	NA
DGE0050427	3.5	1	6	6	2.58496	0.249382	1	NA	NA
DGE0050435	3.5	1	6	6	2.58496	0.249382	1	NA	NA
DGE0050444	3.5	1	6	6	2.58496	0.249382	1	NA	NA
DGE0050445	3.5	1	6	6	2.58496	0.249382	1	NA	NA
DGE0050449	3.5	1	6	6	2.58496	0.249382	1	NA	NA
DGE0050458	3.5	1	6	6	2.58496	0.249382	1	NA	NA
DGE0050462	3.5	1	6	6	2.58496	0.249382	1	NA	NA
DGE0050464	3.5	1	6	6	2.58496	0.249382	1	NA	NA
DGE0050477	3.5	1	6	6	2.58496	0.249382	1	NA	NA
DGE0050490	3.5	1	6	6	2.58496	0.249382	1	NA	NA
DGE0050497	3.5	1	6	6	2.58496	0.249382	1	NA	NA
DGE0050505	3.5	1	6	6	2.58496	0.249382	1	NA	NA
DGE0050509	3.5	1	6	6	2.58496	0.249382	1	NA	NA
DGE0050510	3.5	1	6	6	2.58496	0.249382	1	NA	NA
DGE0050511	3.5	1	6	6	2.58496	0.249382	1	NA	NA
DGE0050515	3.5	1	6	6	2.58496	0.249382	1	NA	NA
DGE0050525	3.5	1	6	6	2.58496	0.249382	1	NA	NA
DGE0050539	3.5	1	6	6	2.58496	0.249382	1	NA	NA
DGE0050543	3.5	1	6	6	2.58496	0.249382	1	NA	NA
DGE0050565	3.5	1	6	6	2.58496	0.249382	1	NA	NA
DGE0050569	3.5	1	6	6	2.58496	0.249382	1	NA	NA
DGE0050570	3.5	1	6	6	2.58496	0.249382	1	NA	NA
DGE0050586	3.5	1	6	6	2.58496	0.249382	1	NA	NA
DGE0050587	3.5	1	6	6	2.58496	0.249382	1	NA	NA
DGE0050588	3.5	1	6	6	2.58496	0.249382	1	NA	NA
DGE0050590	3.5	1	6	6	2.58496	0.249382	1	NA	NA
DGE0050591	3.5	1	6	6	2.58496	0.249382	1	NA	NA
[truncated: 118,703 more rows]

## Sheet: Additional file 4b CGST-CSST
Additional file 4b. List of DGE tags with fold change in Clark glabrous versus Clark standard.
DGE Tag	baseMean	baseMeanA (CS)	baseMeanB (CG)	foldChange (CG/CS)	log2FoldChange	pval	padj	resVarA	resVarB
DGE0002601	1205.46	345.213	2065.71	5.98387	2.58108	1.55584e-09	3.23381e-06	NA	NA
DGE0002073	982.013	419.474	1544.55	3.68211	1.88053	9.24766e-06	0.00640709	NA	NA
DGE0003352	576.428	272.959	879.896	3.22354	1.68865	4.14638e-05	0.0128381	NA	NA
DGE0000639	2315.72	1102.88	3528.55	3.19941	1.67781	3.11157e-05	0.0117589	NA	NA
DGE0004450	442.186	211.744	672.627	3.1766	1.66748	2.35583e-05	0.0107233	NA	NA
DGE0000888	1748.29	838.949	2657.63	3.1678	1.66348	3.81726e-05	0.0128381	NA	NA
DGE0003408	550.505	268.945	832.065	3.09381	1.62938	6.54702e-05	0.01512	NA	NA
DGE0002491	725.2	357.256	1093.14	3.05984	1.61345	0.000134919	0.0267075	NA	NA
DGE0001223	1194.55	644.265	1744.85	2.70827	1.43737	0.000462194	0.0582224	NA	NA
DGE0002716	601.053	333.171	868.935	2.60807	1.38299	0.000772564	0.0867986	NA	NA
DGE0003922	413.878	237.836	589.919	2.48036	1.31055	0.000632757	0.0751534	NA	NA
DGE0000919	1399.42	811.854	1986.99	2.44747	1.29129	0.00134641	0.130163	NA	NA
DGE0002161	686.492	401.411	971.573	2.42039	1.27524	0.00221701	0.177233	NA	NA
DGE0003805	416.888	243.857	589.919	2.41912	1.27448	0.000898328	0.0982723	NA	NA
DGE0001547	890.261	539.898	1240.62	2.29789	1.20031	0.00414055	0.264804	NA	NA
DGE0002336	622.141	379.333	864.949	2.28018	1.18915	0.00372238	0.253671	NA	NA
DGE0004260	359.011	220.776	497.246	2.25226	1.17138	0.00160074	0.13863	NA	NA
DGE0002608	557.246	344.21	770.283	2.23783	1.1621	0.00390323	0.261705	NA	NA
DGE0002544	567.236	351.235	783.237	2.22995	1.15701	0.00429668	0.269146	NA	NA
DGE0003336	436.425	273.963	598.888	2.18602	1.1283	0.00349162	0.250253	NA	NA
DGE0002615	543.794	344.21	743.378	2.15966	1.11081	0.00559519	0.318321	NA	NA
DGE0003495	414.962	262.924	567	2.15652	1.1087	0.00365675	0.253671	NA	NA
DGE0003965	371.52	235.829	507.211	2.15076	1.10485	0.00301009	0.227019	NA	NA
DGE0004003	366.029	232.818	499.239	2.14433	1.10053	0.00305823	0.227019	NA	NA
DGE0002751	510.359	329.157	691.561	2.10101	1.07108	0.00697901	0.367215	NA	NA
DGE0004133	348.067	225.794	470.341	2.08306	1.0587	0.00398357	0.262852	NA	NA
DGE0002766	502.878	327.15	678.606	2.0743	1.05262	0.00786139	0.391456	NA	NA
DGE0003839	367.555	241.85	493.26	2.03953	1.02824	0.00558872	0.318321	NA	NA
DGE0002836	482.426	320.125	644.726	2.01398	1.01005	0.0102209	0.450763	NA	NA
DGE0001864	689.187	459.616	918.759	1.99897	0.999259	0.0158436	0.576067	NA	NA
DGE0001970	655.233	438.541	871.924	1.98824	0.99149	0.015948	0.576067	NA	NA
DGE0000838	1317.47	886.115	1748.83	1.97359	0.980826	0.0147062	0.545837	NA	NA
DGE0003701	370.573	249.878	491.267	1.96603	0.975282	0.00856929	0.391456	NA	NA
DGE0002153	594.822	403.418	786.227	1.94891	0.96267	0.0174566	0.592433	NA	NA
DGE0004019	341.611	231.815	451.408	1.94728	0.961458	0.00841045	0.391456	NA	NA
DGE0004094	336.12	228.804	443.436	1.93806	0.954612	0.00850157	0.391456	NA	NA
DGE0001593	770.135	525.848	1014.42	1.92911	0.947939	0.0230028	0.678174	NA	NA
DGE0004102	332.629	227.801	437.457	1.92035	0.941369	0.00913711	0.408419	NA	NA
DGE0000131	4808.15	3297.59	6318.71	1.91616	0.938218	0.0175293	0.592433	NA	NA
DGE0003243	412.541	282.995	542.088	1.91554	0.937752	0.0133922	0.506105	NA	NA
DGE0000713	1454.41	1004.53	1904.28	1.89569	0.922726	0.0206511	0.650354	NA	NA
DGE0000405	2128.17	1471.17	2785.18	1.89317	0.920803	0.0199755	0.643707	NA	NA
DGE0001634	743.191	514.81	971.573	1.88725	0.916284	0.0270397	0.698163	NA	NA
DGE0002425	524.938	366.287	683.589	1.86626	0.900152	0.0233483	0.683514	NA	NA
DGE0004045	330.646	230.811	430.482	1.86508	0.899238	0.0124414	0.483355	NA	NA
DGE0002890	447.531	315.108	579.954	1.8405	0.880095	0.0225293	0.671247	NA	NA
DGE0004256	312.674	220.776	404.573	1.8325	0.873816	0.0117735	0.475169	NA	NA
DGE0001867	647.335	459.616	835.054	1.81685	0.861443	0.0355066	0.791759	NA	NA
DGE0003297	391.099	277.977	504.221	1.8139	0.859092	0.0213346	0.652118	NA	NA
DGE0003496	368.626	262.924	474.327	1.80404	0.851235	0.021283	0.652118	NA	NA
DGE0003182	402.092	287.009	517.176	1.80195	0.84956	0.02371	0.689247	NA	NA
DGE0002515	497.496	355.249	639.743	1.80083	0.848664	0.0310797	0.742519	NA	NA
DGE0003823	339.159	242.854	435.464	1.79311	0.842466	0.0202967	0.646775	NA	NA
DGE0002754	459.04	329.157	588.923	1.78918	0.839302	0.0308526	0.741519	NA	NA
DGE0002588	482.517	346.217	618.817	1.78737	0.837837	0.0324911	0.763083	NA	NA
DGE0002944	430.071	309.086	551.056	1.78285	0.834189	0.029052	0.730531	NA	NA
DGE0003772	340.162	244.861	435.464	1.77842	0.830592	0.0222284	0.671247	NA	NA
DGE0000609	1589.92	1145.02	2034.82	1.7771	0.829524	0.0366477	0.797616	NA	NA
DGE0003510	363.141	261.921	464.362	1.77291	0.82612	0.0250118	0.695724	NA	NA
DGE0001390	800.714	579.035	1022.39	1.76568	0.820228	0.0487578	0.86009	NA	NA
DGE0004430	292.218	212.748	371.689	1.74709	0.804951	0.0114986	0.47264	NA	NA
DGE0001729	668.858	487.714	850.002	1.74283	0.80143	0.0515509	0.86009	NA	NA
DGE0004412	292.72	213.751	371.689	1.73888	0.798162	0.012421	0.483355	NA	NA
DGE0004635	276.738	202.713	350.763	1.73035	0.79106	0.0063536	0.347525	NA	NA
DGE0000909	1118.45	820.885	1416.01	1.72497	0.786574	0.0538615	0.871856	NA	NA
DGE0001368	796.753	586.06	1007.45	1.71902	0.781583	0.060909	0.920722	NA	NA
DGE0002095	561.479	414.457	708.501	1.70947	0.773548	0.0528741	0.870404	NA	NA
DGE0001061	981.094	725.55	1236.64	1.70441	0.769276	0.0619841	0.926863	NA	NA
DGE0002548	473.563	350.231	596.895	1.70429	0.769169	0.0487034	0.86009	NA	NA
DGE0002660	458.577	339.192	577.961	1.70393	0.76887	0.0476216	0.86009	NA	NA
DGE0003121	394.636	292.026	497.246	1.70274	0.767861	0.0396123	0.831657	NA	NA
DGE0004460	284.738	210.741	358.735	1.70226	0.767448	0.0118955	0.475478	NA	NA
DGE0000011	17571.4	13043.8	22099	1.69421	0.760615	0.0440823	0.86009	NA	NA
DGE0001377	785.785	584.053	987.517	1.6908	0.757706	0.0691517	0.938093	NA	NA
DGE0002937	416.124	310.09	522.158	1.68389	0.7518	0.0469551	0.86009	NA	NA
DGE0004372	286.745	214.755	358.735	1.67044	0.740226	0.0164508	0.579541	NA	NA
DGE0002869	421.626	316.111	527.141	1.66758	0.737756	0.0519323	0.86009	NA	NA
DGE0004188	298.236	223.787	372.685	1.66536	0.735835	0.0254142	0.697776	NA	NA
DGE0003956	314.222	235.829	392.615	1.66483	0.735375	0.0342471	0.777952	NA	NA
DGE0002263	516.047	388.365	643.729	1.65754	0.729041	0.0647175	0.929942	NA	NA
DGE0003605	339.205	255.899	422.51	1.65108	0.723407	0.0457631	0.86009	NA	NA
DGE0003394	357.191	269.949	444.432	1.64636	0.719278	0.0498784	0.86009	NA	NA
DGE0003075	392.661	297.044	488.278	1.64379	0.717025	0.0541406	0.872335	NA	NA
DGE0004555	273.264	206.727	339.801	1.64372	0.716968	0.0111028	0.466204	NA	NA
DGE0002895	415.142	314.104	516.179	1.64334	0.71663	0.0579128	0.902161	NA	NA
DGE0003045	394.661	299.051	490.271	1.63942	0.713186	0.0556947	0.883675	NA	NA
DGE0003474	347.703	263.928	431.478	1.63483	0.709144	0.0518114	0.86009	NA	NA
DGE0001930	585.005	445.566	724.445	1.6259	0.701236	0.0820039	0.991149	NA	NA
DGE0004664	264.278	201.709	326.847	1.62039	0.69634	0.00826316	0.391456	NA	NA
DGE0002507	466.609	356.252	576.965	1.61954	0.695584	0.0736155	0.962326	NA	NA
DGE0003732	322.731	246.868	398.594	1.61461	0.691182	0.050653	0.86009	NA	NA
DGE0000335	2187.19	1675.89	2698.48	1.61018	0.68722	0.0814106	0.991149	NA	NA
DGE0002000	561.535	430.513	692.557	1.60868	0.685875	0.0855718	0.991149	NA	NA
DGE0002533	458.623	352.238	565.007	1.60405	0.681718	0.0786237	0.99042	NA	NA
DGE0001106	906.754	696.448	1117.06	1.60394	0.681619	0.100573	1	NA	NA
DGE0002002	560.04	430.513	689.568	1.60173	0.679635	0.0883737	1	NA	NA
DGE0002395	482.605	371.305	593.905	1.59951	0.677627	0.0828466	0.991149	NA	NA
DGE0004571	267.282	205.723	328.84	1.59846	0.676682	0.0121297	0.48022	NA	NA
DGE0003031	389.682	300.055	479.309	1.59741	0.675732	0.0688968	0.938093	NA	NA
DGE0004299	283.271	218.769	347.773	1.58968	0.668739	0.0265839	0.697776	NA	NA
DGE0002705	431.156	334.175	528.137	1.58042	0.66031	0.0830192	0.991149	NA	NA
DGE0000811	1178.57	917.224	1439.92	1.56987	0.650644	0.108466	1	NA	NA
DGE0000589	1491.33	1161.08	1821.57	1.56886	0.649717	0.101339	1	NA	NA
DGE0001561	687.462	535.884	839.04	1.56571	0.646821	0.115095	1	NA	NA
DGE0000213	3077.11	2402.44	3751.77	1.56165	0.643067	0.102653	1	NA	NA
DGE0001946	568.058	443.559	692.557	1.56136	0.642807	0.107554	1	NA	NA
DGE0003511	335.24	261.921	408.559	1.55986	0.641414	0.074847	0.969762	NA	NA
DGE0001872	586.546	458.612	714.48	1.55792	0.639619	0.113633	1	NA	NA
DGE0004499	266.794	208.734	324.854	1.55631	0.638129	0.0174629	0.592433	NA	NA
DGE0002176	510.107	399.404	620.81	1.55434	0.636304	0.105802	1	NA	NA
DGE0001214	827.863	648.279	1007.45	1.55403	0.636017	0.126819	1	NA	NA
DGE0002272	494.121	387.362	600.88	1.55121	0.633397	0.105888	1	NA	NA
DGE0002024	545.083	427.503	662.663	1.55008	0.632341	0.11114	1	NA	NA
DGE0003070	378.71	297.044	460.376	1.54986	0.632136	0.0870266	0.991149	NA	NA
DGE0003799	310.762	243.857	377.668	1.54873	0.631082	0.0661785	0.929942	NA	NA
DGE0000185	3342.45	2624.22	4060.68	1.54738	0.629829	0.109833	1	NA	NA
DGE0001247	809.884	636.236	983.531	1.54586	0.628407	0.131545	1	NA	NA
DGE0003485	335.745	263.928	407.562	1.54422	0.626878	0.0817853	0.991149	NA	NA
DGE0003371	345.738	271.956	419.52	1.5426	0.625368	0.0854225	0.991149	NA	NA
DGE0000822	1151.13	907.189	1395.08	1.5378	0.620872	0.126476	1	NA	NA
DGE0001293	777.915	613.155	942.675	1.53742	0.620508	0.135182	1	NA	NA
DGE0004505	264.801	208.734	320.868	1.53721	0.620317	0.0188838	0.627598	NA	NA
DGE0004277	278.79	219.772	337.808	1.53708	0.620195	0.0340274	0.777486	NA	NA
DGE0001514	692.981	546.922	839.04	1.53411	0.617404	0.132538	1	NA	NA
DGE0000148	3764.68	2971.44	4557.92	1.53391	0.617212	0.117669	1	NA	NA
DGE0000046	7743.22	6116.5	9369.95	1.53191	0.615335	0.114056	1	NA	NA
DGE0002625	434.177	343.206	525.148	1.53012	0.613647	0.109357	1	NA	NA
DGE0003576	326.257	257.907	394.608	1.53004	0.613572	0.0842775	0.991149	NA	NA
DGE0000086	5512.41	4359.32	6665.49	1.52902	0.612607	0.119088	1	NA	NA
DGE0004123	286.787	226.797	346.777	1.52902	0.612605	0.0464445	0.86009	NA	NA
DGE0003405	339.749	268.945	410.552	1.52653	0.610251	0.0914951	1	NA	NA
DGE0004072	290.285	229.808	350.763	1.52633	0.610068	0.0537669	0.871856	NA	NA
DGE0004621	256.811	203.716	309.907	1.52127	0.605275	0.014389	0.538876	NA	NA
DGE0000991	958.796	760.674	1156.92	1.52091	0.604938	0.143382	1	NA	NA
DGE0003621	321.264	254.896	387.633	1.52075	0.604782	0.0859048	0.991149	NA	NA
DGE0004120	285.791	226.797	344.784	1.52023	0.604289	0.0481087	0.86009	NA	NA
DGE0004266	277.797	220.776	334.819	1.51656	0.600798	0.0386185	0.827512	NA	NA
DGE0001202	820.403	652.293	988.513	1.51544	0.599741	0.148185	1	NA	NA
DGE0003995	293.787	233.822	353.752	1.51291	0.597329	0.0635354	0.929942	NA	NA
DGE0000946	995.783	793.79	1197.78	1.50893	0.593527	0.148769	1	NA	NA
DGE0004179	281.798	224.79	338.805	1.50721	0.591876	0.0471402	0.86009	NA	NA
DGE0004660	252.818	201.709	303.928	1.50676	0.591454	0.0132546	0.505499	NA	NA
DGE0004017	291.791	232.818	350.763	1.50659	0.591291	0.0635658	0.929942	NA	NA
DGE0001911	565.595	451.587	679.603	1.50492	0.589687	0.140982	1	NA	NA
DGE0003999	292.791	233.822	351.759	1.50439	0.589178	0.0658746	0.929942	NA	NA
DGE0001249	795.431	635.233	955.629	1.50438	0.589165	0.154374	1	NA	NA
DGE0000303	2309.86	1847.49	2772.22	1.50053	0.585473	0.137085	1	NA	NA
DGE0004161	280.801	224.79	336.812	1.49834	0.583365	0.0488859	0.86009	NA	NA
DGE0004457	264.313	211.744	316.882	1.49653	0.581624	0.0269553	0.698163	NA	NA
DGE0002506	443.191	356.252	530.13	1.48808	0.573447	0.136014	1	NA	NA
DGE0003379	336.766	270.952	402.58	1.4858	0.571236	0.112841	1	NA	NA
DGE0003651	314.282	252.889	375.675	1.48553	0.570981	0.0993594	1	NA	NA
DGE0003847	300.292	241.85	358.735	1.48329	0.568804	0.0858803	0.991149	NA	NA
DGE0002982	378.738	305.072	452.404	1.48294	0.568461	0.123385	1	NA	NA
DGE0003356	338.766	272.959	404.573	1.48217	0.567713	0.11582	1	NA	NA
DGE0003429	331.271	266.938	395.605	1.48201	0.567553	0.112734	1	NA	NA
DGE0003089	367.247	296.041	438.453	1.48106	0.566629	0.122968	1	NA	NA
DGE0004222	274.313	221.78	326.847	1.47375	0.55949	0.0482526	0.86009	NA	NA
DGE0000124	4241.11	3429.05	5053.18	1.47364	0.55938	0.155555	1	NA	NA
DGE0002946	382.24	309.086	455.394	1.47335	0.559104	0.130148	1	NA	NA
DGE0002984	377.244	305.072	449.415	1.47314	0.558896	0.129536	1	NA	NA
DGE0001160	828.936	670.356	987.517	1.47312	0.558877	0.179761	1	NA	NA
DGE0001261	777.473	629.212	925.735	1.47126	0.557053	0.17795	1	NA	NA
DGE0004306	270.317	218.769	321.865	1.47125	0.557046	0.0429218	0.86009	NA	NA
DGE0004554	255.327	206.727	303.928	1.47019	0.556005	0.0226064	0.671247	NA	NA
DGE0001982	538.637	436.534	640.74	1.46779	0.553643	0.161856	1	NA	NA
DGE0002128	503.662	408.436	598.888	1.4663	0.552176	0.159206	1	NA	NA
DGE0002573	429.212	348.224	510.2	1.46515	0.551048	0.149207	1	NA	NA
DGE0000837	1093.27	887.118	1299.42	1.46476	0.550666	0.177571	1	NA	NA
DGE0000040	8331.93	6763.77	9900.08	1.46369	0.549612	0.156155	1	NA	NA
DGE0004610	250.833	203.716	297.949	1.46257	0.548506	0.0192537	0.630216	NA	NA
DGE0002593	424.717	345.213	504.221	1.46061	0.546569	0.148961	1	NA	NA
DGE0003571	317.289	257.907	376.671	1.4605	0.546458	0.11727	1	NA	NA
DGE0003194	351.766	286.005	417.527	1.45986	0.545828	0.134351	1	NA	NA
DGE0003565	318.289	258.91	377.668	1.45868	0.544667	0.119306	1	NA	NA
DGE0002149	496.672	404.422	588.923	1.45621	0.542218	0.166015	1	NA	NA
DGE0000855	1064.3	867.048	1261.55	1.455	0.541014	0.186497	1	NA	NA
DGE0003091	361.763	295.037	428.489	1.45232	0.538361	0.141714	1	NA	NA
DGE0004152	276.32	225.794	326.847	1.44755	0.533611	0.0630465	0.929942	NA	NA
DGE0001027	909.909	743.614	1076.2	1.44726	0.533326	0.197367	1	NA	NA
DGE0002079	511.669	418.471	604.866	1.44542	0.531489	0.176178	1	NA	NA
DGE0002244	478.191	391.376	565.007	1.44364	0.529715	0.173644	1	NA	NA
DGE0002681	410.735	336.182	485.288	1.44353	0.529601	0.158305	1	NA	NA
DGE0002120	499.679	409.439	589.919	1.4408	0.526868	0.178581	1	NA	NA
DGE0001927	544.651	446.57	642.733	1.43927	0.525334	0.184901	1	NA	NA
DGE0002973	373.261	306.076	440.446	1.43901	0.525077	0.153536	1	NA	NA
DGE0004243	269.829	221.78	317.879	1.43331	0.51935	0.0579349	0.902161	NA	NA
DGE0003481	320.798	263.928	377.668	1.43095	0.516975	0.141231	1	NA	NA
DGE0000183	3220.48	2651.32	3789.63	1.42934	0.515348	0.190721	1	NA	NA
DGE0004565	249.843	205.723	293.963	1.42893	0.514931	0.0264932	0.697776	NA	NA
DGE0001149	819.986	675.374	964.598	1.42824	0.514241	0.215681	1	NA	NA
DGE0001070	875.951	721.536	1030.37	1.42802	0.514013	0.214997	1	NA	NA
DGE0004164	272.829	224.79	320.868	1.42741	0.513402	0.0666532	0.929942	NA	NA
DGE0001848	562.648	463.63	661.666	1.42714	0.513131	0.199634	1	NA	NA
DGE0003069	360.275	297.044	423.506	1.42573	0.511706	0.162046	1	NA	NA
DGE0003183	347.286	287.009	407.562	1.42003	0.505926	0.163732	1	NA	NA
DGE0004468	254.843	210.741	298.946	1.41855	0.504413	0.0375325	0.808408	NA	NA
DGE0000186	3168.55	2620.21	3716.89	1.41855	0.504413	0.19983	1	NA	NA
DGE0001800	571.15	472.661	669.638	1.41674	0.502574	0.209886	1	NA	NA
DGE0002240	472.711	391.376	554.046	1.41564	0.501451	0.196837	1	NA	NA
DGE0000582	1415.63	1172.12	1659.15	1.41551	0.501322	0.208378	1	NA	NA
DGE0004000	282.327	233.822	330.833	1.41489	0.500693	0.0934057	1	NA	NA
DGE0001692	602.132	498.753	705.511	1.41455	0.500344	0.215345	1	NA	NA
DGE0003086	357.282	296.041	418.524	1.41374	0.499515	0.171606	1	NA	NA
DGE0003631	306.314	253.892	358.735	1.41294	0.4987	0.140376	1	NA	NA
DGE0001304	734.554	609.141	859.967	1.41177	0.497504	0.228132	1	NA	NA
DGE0003721	298.819	247.871	349.766	1.41108	0.4968	0.130953	1	NA	NA
DGE0003842	291.324	241.85	340.798	1.40913	0.494803	0.119277	1	NA	NA
DGE0002664	407.254	338.189	476.32	1.40844	0.494102	0.186733	1	NA	NA
DGE0003656	304.317	252.889	355.745	1.40673	0.49234	0.14274	1	NA	NA
DGE0003989	281.331	233.822	328.84	1.40637	0.491976	0.0970319	1	NA	NA
DGE0002873	380.272	316.111	444.432	1.40594	0.491532	0.182443	1	NA	NA
DGE0002698	401.76	334.175	469.344	1.40449	0.490045	0.188622	1	NA	NA
DGE0002537	423.247	352.238	494.257	1.40319	0.488709	0.199165	1	NA	NA
DGE0002339	455.728	379.333	532.123	1.40278	0.488294	0.206137	1	NA	NA
DGE0002417	442.237	368.295	516.179	1.40154	0.487012	0.204883	1	NA	NA
DGE0002092	498.704	415.46	581.947	1.40073	0.486178	0.214136	1	NA	NA
DGE0001258	757.55	631.219	883.882	1.40028	0.485714	0.239707	1	NA	NA
DGE0002575	417.753	348.224	487.281	1.39933	0.484739	0.198178	1	NA	NA
DGE0003524	312.815	260.917	364.714	1.39781	0.483172	0.161089	1	NA	NA
DGE0004384	257.348	214.755	299.942	1.39667	0.481993	0.0516081	0.86009	NA	NA
DGE0004515	248.854	207.73	289.977	1.39593	0.481229	0.0362428	0.79715	NA	NA
DGE0002345	452.735	378.33	527.141	1.39334	0.478543	0.214786	1	NA	NA
DGE0004490	250.854	209.737	291.97	1.39208	0.477238	0.0413602	0.85116	NA	NA
DGE0001850	553.178	462.626	643.729	1.39147	0.476608	0.229574	1	NA	NA
DGE0002411	441.244	369.298	513.19	1.38964	0.474707	0.216314	1	NA	NA
DGE0004390	255.352	213.751	296.953	1.38924	0.474299	0.0513245	0.86009	NA	NA
DGE0003870	286.335	239.843	332.826	1.38768	0.472678	0.126022	1	NA	NA
DGE0001934	531.693	445.566	617.821	1.3866	0.471549	0.232016	1	NA	NA
DGE0000817	1088.37	912.206	1264.54	1.38624	0.47118	0.247667	1	NA	NA
DGE0000665	1266.77	1061.73	1471.81	1.38623	0.47117	0.24163	1	NA	NA
DGE0001585	629.638	527.855	731.42	1.38564	0.470557	0.246397	1	NA	NA
DGE0004570	245.359	205.723	284.995	1.38533	0.470231	0.0345317	0.780154	NA	NA
DGE0001889	544.188	456.605	631.772	1.38363	0.468456	0.236511	1	NA	NA
DGE0001319	718.589	603.12	834.058	1.38291	0.467703	0.256708	1	NA	NA
DGE0000150	3500	2938.33	4061.67	1.38231	0.467079	0.236679	1	NA	NA
DGE0004432	253.355	212.748	293.963	1.38174	0.466491	0.0510913	0.86009	NA	NA
DGE0003625	302.328	253.892	350.763	1.38154	0.466278	0.161972	1	NA	NA
DGE0004626	241.362	202.713	280.012	1.38133	0.466055	0.0295959	0.731797	NA	NA
DGE0003941	281.84	236.832	326.847	1.38008	0.464749	0.117897	1	NA	NA
DGE0003449	316.321	265.935	366.706	1.37893	0.463554	0.182515	1	NA	NA
DGE0003340	325.815	273.963	377.668	1.37854	0.463137	0.191266	1	NA	NA
DGE0003249	335.31	281.991	388.629	1.37816	0.462744	0.197553	1	NA	NA
DGE0003756	292.335	245.864	338.805	1.37802	0.462593	0.147249	1	NA	NA
DGE0004325	258.854	217.765	299.942	1.37736	0.461909	0.0653692	0.929942	NA	NA
DGE0004151	268.348	225.794	310.903	1.37694	0.461461	0.0879258	0.998654	NA	NA
DGE0003433	316.822	266.938	366.706	1.37375	0.45812	0.188195	1	NA	NA
DGE0002423	435.756	367.291	504.221	1.37281	0.457134	0.232582	1	NA	NA
DGE0004296	259.355	218.769	299.942	1.37104	0.455275	0.0704583	0.945234	NA	NA
DGE0001253	750.582	633.226	867.938	1.37066	0.454873	0.270677	1	NA	NA
DGE0003265	332.815	280.988	384.643	1.3689	0.453014	0.205714	1	NA	NA
DGE0001426	672.627	567.996	777.258	1.36842	0.452512	0.268047	1	NA	NA
DGE0003217	337.314	285.002	389.626	1.3671	0.451118	0.209999	1	NA	NA
DGE0002103	489.23	413.453	565.007	1.36656	0.450545	0.248219	1	NA	NA
DGE0003905	281.345	237.836	324.854	1.36587	0.449825	0.128774	1	NA	NA
DGE0003744	290.84	245.864	335.815	1.36586	0.449807	0.155533	1	NA	NA
DGE0001248	752.586	636.236	868.935	1.36574	0.449685	0.278295	1	NA	NA
DGE0003775	289.342	244.861	333.822	1.36332	0.44712	0.154695	1	NA	NA
DGE0003760	290.342	245.864	334.819	1.3618	0.44552	0.158418	1	NA	NA
DGE0003707	293.84	248.875	338.805	1.36135	0.445035	0.166306	1	NA	NA
DGE0002366	444.258	376.323	512.193	1.36105	0.444718	0.247244	1	NA	NA
DGE0001959	522.216	442.556	601.877	1.36	0.44361	0.259541	1	NA	NA
DGE0001459	660.641	559.968	761.315	1.35957	0.443148	0.27725	1	NA	NA
DGE0004368	253.362	214.755	291.97	1.35955	0.44313	0.0637266	0.929942	NA	NA
DGE0001694	586.683	497.75	675.617	1.35734	0.440785	0.275687	1	NA	NA
DGE0004463	248.366	210.741	285.991	1.35708	0.440502	0.0539011	0.871856	NA	NA
DGE0003895	281.349	238.84	323.858	1.35596	0.439318	0.137832	1	NA	NA
DGE0003987	275.352	233.822	316.882	1.35523	0.438537	0.12306	1	NA	NA
DGE0002811	379.296	322.132	436.46	1.35491	0.438198	0.233968	1	NA	NA
DGE0004258	259.861	220.776	298.946	1.35407	0.437299	0.0834221	0.991149	NA	NA
DGE0002632	402.784	342.203	463.366	1.35407	0.437299	0.240563	1	NA	NA
DGE0002124	480.742	408.436	553.049	1.35407	0.437299	0.261169	1	NA	NA
DGE0003706	292.843	248.875	336.812	1.35334	0.436523	0.172443	1	NA	NA
DGE0000780	1104.91	939.302	1270.52	1.35262	0.435757	0.285821	1	NA	NA
DGE0002948	362.307	308.083	416.531	1.35201	0.435104	0.234283	1	NA	NA
DGE0001855	542.711	461.623	623.8	1.35132	0.434369	0.275262	1	NA	NA
DGE0000526	1474.22	1254.41	1694.02	1.35046	0.433447	0.275603	1	NA	NA
DGE0004078	268.857	228.804	308.91	1.35011	0.433075	0.110338	1	NA	NA
DGE0003425	314.833	267.942	361.724	1.35001	0.43297	0.211317	1	NA	NA
DGE0004557	242.871	206.727	279.016	1.34968	0.432623	0.0463059	0.86009	NA	NA
DGE0000327	2003.94	1706	2301.88	1.34929	0.432198	0.273126	1	NA	NA
DGE0004351	253.366	215.758	290.974	1.34861	0.431472	0.0709437	0.945234	NA	NA
DGE0004060	269.857	229.808	309.907	1.34855	0.431407	0.114417	1	NA	NA
DGE0002452	425.276	362.273	488.278	1.34782	0.430623	0.258267	1	NA	NA
DGE0002216	462.756	394.386	531.127	1.34672	0.429446	0.267104	1	NA	NA
DGE0002718	390.795	333.171	448.418	1.34591	0.428582	0.246616	1	NA	NA
DGE0002075	490.742	418.471	563.014	1.34541	0.428044	0.2727	1	NA	NA
DGE0003274	328.328	279.984	376.671	1.34533	0.427961	0.228862	1	NA	NA
DGE0001675	590.69	503.771	677.61	1.34508	0.427688	0.290784	1	NA	NA
DGE0003212	335.324	286.005	384.643	1.34488	0.427479	0.233693	1	NA	NA
DGE0002109	482.248	411.446	553.049	1.34416	0.426704	0.273053	1	NA	NA
DGE0002853	372.805	318.118	427.492	1.34382	0.426335	0.24564	1	NA	NA
DGE0004526	243.373	207.73	279.016	1.34316	0.425636	0.0509984	0.86009	NA	NA
DGE0001086	835.565	713.508	957.622	1.34213	0.424527	0.305285	1	NA	NA
DGE0000596	1354.8	1157.07	1552.52	1.34178	0.424143	0.2878	1	NA	NA
DGE0003711	291.349	248.875	333.822	1.34133	0.423661	0.182084	1	NA	NA
DGE0001860	539.22	460.619	617.821	1.34128	0.423614	0.283476	1	NA	NA
DGE0003618	298.345	254.896	341.794	1.34092	0.42322	0.197033	1	NA	NA
DGE0003932	276.857	236.832	316.882	1.338	0.42008	0.143552	1	NA	NA
DGE0003948	276.857	236.832	316.882	1.338	0.42008	0.143552	1	NA	NA
DGE0003710	290.85	248.875	332.826	1.33732	0.419348	0.185416	1	NA	NA
DGE0001912	527.729	451.587	603.87	1.33722	0.419233	0.287109	1	NA	NA
DGE0002391	433.777	371.305	496.25	1.3365	0.418461	0.273946	1	NA	NA
DGE0003310	323.335	276.974	369.696	1.33477	0.416591	0.237498	1	NA	NA
DGE0003092	344.324	295.037	393.612	1.33411	0.415877	0.250637	1	NA	NA
DGE0003054	347.823	298.048	397.598	1.33401	0.415766	0.251979	1	NA	NA
DGE0004476	245.875	210.741	281.009	1.33343	0.415146	0.0628901	0.929942	NA	NA
DGE0004273	256.37	219.772	292.967	1.33304	0.414725	0.0906553	1	NA	NA
DGE0004211	259.868	222.783	296.953	1.33292	0.414593	0.100535	1	NA	NA
DGE0001474	649.67	556.958	742.381	1.33292	0.414593	0.308433	1	NA	NA
DGE0002977	356.819	306.076	407.562	1.33157	0.413132	0.257427	1	NA	NA
DGE0004173	261.868	224.79	298.946	1.32989	0.411304	0.108961	1	NA	NA
DGE0003399	314.342	269.949	358.735	1.3289	0.410231	0.235602	1	NA	NA
DGE0003172	335.331	288.012	382.65	1.32859	0.409896	0.253382	1	NA	NA
DGE0003912	276.861	237.836	315.886	1.32817	0.409436	0.153846	1	NA	NA
DGE0003464	308.345	264.931	351.759	1.32774	0.40897	0.229223	1	NA	NA
DGE0002758	381.809	328.153	435.464	1.32701	0.408183	0.267762	1	NA	NA
DGE0003627	295.352	253.892	336.812	1.32659	0.407726	0.20788	1	NA	NA
DGE0003547	302.349	259.914	344.784	1.32653	0.40766	0.221269	1	NA	NA
DGE0003366	316.342	271.956	360.728	1.32642	0.407537	0.240956	1	NA	NA
DGE0003396	313.843	269.949	357.738	1.32521	0.406218	0.239593	1	NA	NA
DGE0002683	390.805	336.182	445.429	1.32496	0.405954	0.272233	1	NA	NA
DGE0000137	3684.17	3170.14	4198.19	1.32429	0.40522	0.304743	1	NA	NA
DGE0003540	301.85	259.914	343.787	1.3227	0.403484	0.225144	1	NA	NA
DGE0003888	277.363	238.84	315.886	1.32259	0.403361	0.161378	1	NA	NA
DGE0002597	400.802	345.213	456.39	1.32205	0.402779	0.278722	1	NA	NA
DGE0000472	1551.73	1336.7	1766.77	1.32174	0.402439	0.311214	1	NA	NA
DGE0003290	323.84	278.981	368.699	1.3216	0.402281	0.254367	1	NA	NA
DGE0004098	264.37	227.801	300.938	1.32106	0.401696	0.124844	1	NA	NA
DGE0004174	260.871	224.79	296.953	1.32102	0.401654	0.114446	1	NA	NA
DGE0003556	300.352	258.91	341.794	1.32013	0.400678	0.225676	1	NA	NA
DGE0003919	275.864	237.836	313.893	1.31979	0.400305	0.16024	1	NA	NA
DGE0003504	304.85	262.924	346.777	1.31892	0.399361	0.234977	1	NA	NA
DGE0002262	450.279	388.365	512.193	1.31884	0.399275	0.299876	1	NA	NA
DGE0002247	452.279	390.372	514.186	1.31717	0.397441	0.302455	1	NA	NA
DGE0003417	310.349	267.942	352.756	1.31654	0.39675	0.246194	1	NA	NA
DGE0000810	1063.48	918.228	1208.74	1.31638	0.396576	0.331874	1	NA	NA
DGE0000425	1651.2	1426.01	1876.38	1.31582	0.395967	0.31615	1	NA	NA
DGE0004278	254.377	219.772	288.981	1.31491	0.394962	0.100957	1	NA	NA
DGE0002610	398.307	344.21	452.404	1.31433	0.394324	0.288078	1	NA	NA
DGE0000440	1623.21	1402.93	1843.5	1.31403	0.394001	0.320909	1	NA	NA
DGE0000926	929.552	803.825	1055.28	1.31282	0.392669	0.342259	1	NA	NA
DGE0004641	234.387	202.713	266.062	1.31251	0.392325	0.0497172	0.86009	NA	NA
DGE0003981	271.37	234.825	307.914	1.31125	0.390938	0.156623	1	NA	NA
DGE0003264	324.345	280.988	367.703	1.30861	0.388034	0.271939	1	NA	NA
DGE0002642	393.812	341.199	446.425	1.3084	0.387804	0.294817	1	NA	NA
DGE0003846	278.868	241.85	315.886	1.30612	0.38529	0.185158	1	NA	NA
DGE0001399	664.185	576.025	752.346	1.3061	0.385266	0.34779	1	NA	NA
DGE0000967	895.078	776.73	1013.43	1.30473	0.383754	0.356583	1	NA	NA
DGE0000709	1164.45	1010.55	1318.35	1.30458	0.38359	0.343542	1	NA	NA
DGE0002930	358.331	311.093	405.569	1.30369	0.382601	0.294375	1	NA	NA
DGE0001656	583.227	506.781	659.673	1.30169	0.380388	0.343685	1	NA	NA
DGE0001740	558.739	485.707	631.772	1.30072	0.379316	0.346018	1	NA	NA
DGE0003739	283.868	246.868	320.868	1.29976	0.378243	0.213798	1	NA	NA
DGE0004105	261.878	227.801	295.956	1.29919	0.377611	0.140747	1	NA	NA
DGE0003267	322.851	280.988	364.714	1.29797	0.376257	0.285391	1	NA	NA
DGE0003675	289.366	251.885	326.847	1.2976	0.375849	0.231482	1	NA	NA
DGE0001527	622.213	541.905	702.522	1.29639	0.374504	0.35856	1	NA	NA
DGE0002295	441.297	384.351	498.243	1.29632	0.374424	0.329139	1	NA	NA
DGE0004400	245.387	213.751	277.023	1.29601	0.374072	0.0918772	1	NA	NA
DGE0003536	298.363	259.914	336.812	1.29586	0.373911	0.25428	1	NA	NA
DGE0001749	555.245	483.7	626.789	1.29582	0.373867	0.34533	1	NA	NA
DGE0002510	408.812	356.252	461.373	1.29507	0.373033	0.318106	1	NA	NA
DGE0001167	764.649	666.342	862.956	1.29506	0.373024	0.368809	1	NA	NA
DGE0002257	446.795	389.369	504.221	1.29497	0.372921	0.332174	1	NA	NA
DGE0000871	974.054	848.984	1099.12	1.29463	0.372543	0.36796	1	NA	NA
DGE0003367	311.858	271.956	351.759	1.29344	0.371215	0.279853	1	NA	NA
DGE0003889	273.875	238.84	308.91	1.29338	0.371147	0.186289	1	NA	NA
DGE0004150	258.882	225.794	291.97	1.29308	0.370816	0.138079	1	NA	NA
DGE0002841	365.833	319.122	412.545	1.29275	0.370444	0.311353	1	NA	NA
DGE0004494	240.391	209.737	271.044	1.2923	0.369944	0.0805457	0.991149	NA	NA
DGE0003866	274.875	239.843	309.907	1.29212	0.369744	0.191053	1	NA	NA
DGE0004112	259.882	226.797	292.967	1.29176	0.369334	0.142949	1	NA	NA
DGE0004130	259.882	226.797	292.967	1.29176	0.369334	0.142949	1	NA	NA
DGE0000604	1315.4	1148.04	1482.77	1.29157	0.369128	0.357786	1	NA	NA
DGE0003993	267.878	233.822	301.935	1.2913	0.368828	0.169829	1	NA	NA
DGE0003797	279.373	243.857	314.889	1.29129	0.368808	0.205932	1	NA	NA
DGE0003489	302.363	263.928	340.798	1.29125	0.368774	0.268418	1	NA	NA
DGE0003578	295.366	257.907	332.826	1.29049	0.36792	0.2557	1	NA	NA
DGE0002888	360.837	315.108	406.566	1.29024	0.367645	0.314063	1	NA	NA
DGE0002013	491.778	429.51	554.046	1.28995	0.367314	0.346354	1	NA	NA
DGE0004091	261.882	228.804	294.96	1.28914	0.366403	0.152776	1	NA	NA
DGE0004347	246.889	215.758	278.019	1.28857	0.365769	0.103989	1	NA	NA
DGE0002113	470.788	411.446	530.13	1.28846	0.365642	0.345676	1	NA	NA
DGE0002401	424.809	371.305	478.313	1.28819	0.365349	0.337252	1	NA	NA
DGE0004329	247.889	216.762	279.016	1.2872	0.364236	0.108644	1	NA	NA
DGE0002003	492.279	430.513	554.046	1.28694	0.363947	0.350826	1	NA	NA
DGE0003305	317.858	277.977	357.738	1.28693	0.363938	0.296499	1	NA	NA
DGE0004411	244.391	213.751	275.03	1.28668	0.363655	0.0980418	1	NA	NA
DGE0000294	2161.53	1890.65	2432.42	1.28656	0.363513	0.358119	1	NA	NA
DGE0003318	315.359	275.97	354.749	1.28546	0.362286	0.295892	1	NA	NA
DGE0004379	245.391	214.755	276.026	1.28531	0.362115	0.102628	1	NA	NA
DGE0002217	449.3	393.383	505.218	1.28429	0.360972	0.348334	1	NA	NA
DGE0004013	265.882	232.818	298.946	1.28403	0.360678	0.172696	1	NA	NA
DGE0001340	680.698	596.095	765.301	1.28386	0.360484	0.380016	1	NA	NA
DGE0003375	310.363	271.956	348.77	1.28245	0.358902	0.294037	1	NA	NA
DGE0003553	295.37	258.91	331.83	1.28164	0.357991	0.268742	1	NA	NA
DGE0003072	338.851	297.044	380.657	1.28148	0.357816	0.320199	1	NA	NA
DGE0002055	481.788	422.485	541.091	1.28074	0.356972	0.358751	1	NA	NA
DGE0004234	252.889	221.78	283.998	1.28054	0.356756	0.13288	1	NA	NA
DGE0004589	233.398	204.72	262.076	1.28017	0.356334	0.0716417	0.945442	NA	NA
DGE0000417	1638.28	1437.05	1839.51	1.28006	0.356211	0.368549	1	NA	NA
DGE0003302	316.861	277.977	355.745	1.27976	0.355878	0.306207	1	NA	NA
DGE0001462	638.221	559.968	716.473	1.27949	0.355567	0.38473	1	NA	NA
DGE0004645	230.899	202.713	259.086	1.2781	0.353996	0.0666641	0.929942	NA	NA
DGE0003549	294.872	258.91	330.833	1.27779	0.353652	0.27346	1	NA	NA
DGE0004396	243.394	213.751	273.037	1.27736	0.353163	0.104748	1	NA	NA
DGE0000477	1510.34	1326.66	1694.02	1.27691	0.352653	0.374896	1	NA	NA
DGE0003896	271.882	238.84	304.924	1.27669	0.35241	0.202714	1	NA	NA
DGE0002690	381.335	335.178	427.492	1.27542	0.35097	0.339978	1	NA	NA
DGE0003113	333.356	293.03	373.682	1.27523	0.350762	0.326877	1	NA	NA
DGE0000761	1085.03	954.355	1215.71	1.27386	0.349204	0.392202	1	NA	NA
DGE0004100	258.889	227.801	289.977	1.27294	0.348167	0.163497	1	NA	NA
DGE0001813	534.771	470.654	598.888	1.27246	0.347617	0.378367	1	NA	NA
DGE0002691	380.837	335.178	426.496	1.27244	0.347603	0.344519	1	NA	NA
DGE0001707	563.259	495.743	630.775	1.27238	0.347535	0.384612	1	NA	NA
DGE0003597	291.875	256.903	326.847	1.27226	0.347392	0.275013	1	NA	NA
DGE0002081	474.297	417.467	531.127	1.27226	0.347392	0.370722	1	NA	NA
DGE0001415	648.722	571.007	726.438	1.2722	0.34733	0.395915	1	NA	NA
DGE0003322	312.366	274.966	349.766	1.27203	0.347135	0.312816	1	NA	NA
DGE0003825	275.882	242.854	308.91	1.272	0.347101	0.222541	1	NA	NA
DGE0002286	438.813	386.358	491.267	1.27153	0.346569	0.365827	1	NA	NA
DGE0004371	243.896	214.755	273.037	1.27139	0.346405	0.113157	1	NA	NA
DGE0003683	284.879	250.882	318.875	1.27102	0.345984	0.258381	1	NA	NA
DGE0004216	252.892	222.783	283.002	1.2703	0.345171	0.145788	1	NA	NA
DGE0001178	750.681	661.325	840.037	1.27023	0.345094	0.403216	1	NA	NA
DGE0003780	277.882	244.861	310.903	1.26972	0.344505	0.232312	1	NA	NA
DGE0002342	429.318	378.33	480.306	1.26954	0.344309	0.366891	1	NA	NA
DGE0003202	324.363	286.005	362.721	1.26823	0.342817	0.331529	1	NA	NA
DGE0003207	324.363	286.005	362.721	1.26823	0.342817	0.331529	1	NA	NA
DGE0002160	456.307	402.414	510.2	1.26785	0.342382	0.374883	1	NA	NA
DGE0002874	358.349	316.111	400.587	1.26723	0.341684	0.348708	1	NA	NA
DGE0003882	271.885	239.843	303.928	1.2672	0.341639	0.21668	1	NA	NA
DGE0003523	296.875	261.921	331.83	1.26691	0.341313	0.294886	1	NA	NA
DGE0004139	255.892	225.794	285.991	1.2666	0.340966	0.161517	1	NA	NA
DGE0001899	513.785	453.594	573.975	1.26539	0.339586	0.386387	1	NA	NA
DGE0001711	560.266	494.739	625.793	1.26489	0.339017	0.396031	1	NA	NA
DGE0002662	382.84	338.189	427.492	1.26406	0.338069	0.358171	1	NA	NA
DGE0002147	457.809	404.422	511.197	1.26402	0.338019	0.381238	1	NA	NA
DGE0004482	237.401	209.737	265.065	1.2638	0.337763	0.100289	1	NA	NA
DGE0001507	621.242	548.929	693.554	1.26347	0.337387	0.405142	1	NA	NA
DGE0001783	538.276	475.672	600.88	1.26322	0.337111	0.392552	1	NA	NA
DGE0001770	542.774	479.686	605.863	1.26304	0.336901	0.397887	1	NA	NA
DGE0002448	409.83	362.273	457.387	1.26255	0.336335	0.367907	1	NA	NA
DGE0004516	234.903	207.73	262.076	1.26162	0.335272	0.0946725	1	NA	NA
DGE0001649	575.262	508.788	641.736	1.2613	0.334915	0.403485	1	NA	NA
DGE0002192	449.314	397.397	501.232	1.26129	0.334898	0.384192	1	NA	NA
DGE0003190	323.366	286.005	360.728	1.26126	0.334868	0.341941	1	NA	NA
DGE0003191	323.366	286.005	360.728	1.26126	0.334868	0.341941	1	NA	NA
DGE0002794	366.349	324.139	408.559	1.26044	0.33393	0.361217	1	NA	NA
DGE0004192	252.896	223.787	282.005	1.26015	0.333598	0.159624	1	NA	NA
DGE0001084	806.169	713.508	898.83	1.25973	0.333118	0.423631	1	NA	NA
DGE0000806	1040.57	921.238	1159.91	1.25908	0.332365	0.419493	1	NA	NA
DGE0002447	410.332	363.277	457.387	1.25906	0.332345	0.37373	1	NA	NA
DGE0001725	551.775	488.718	614.831	1.25805	0.331189	0.403101	1	NA	NA
DGE0003036	337.363	299.051	375.675	1.25622	0.329092	0.359692	1	NA	NA
DGE0002884	354.858	315.108	394.608	1.2523	0.324576	0.372429	1	NA	NA
DGE0004437	238.405	211.744	265.065	1.25182	0.324023	0.11825	1	NA	NA
DGE0004360	242.903	215.758	270.047	1.25162	0.323796	0.134721	1	NA	NA
DGE0002107	464.314	412.45	516.179	1.2515	0.323654	0.402774	1	NA	NA
DGE0003736	277.889	246.868	308.91	1.25132	0.32345	0.261705	1	NA	NA
DGE0002580	390.844	347.22	434.467	1.25127	0.323396	0.380879	1	NA	NA
DGE0001980	491.304	436.534	546.074	1.25093	0.323001	0.407309	1	NA	NA
DGE0000489	1478.41	1313.62	1643.2	1.2509	0.322966	0.417258	1	NA	NA
DGE0003555	291.384	258.91	323.858	1.25085	0.322909	0.30906	1	NA	NA
DGE0003211	321.872	286.005	357.738	1.25081	0.322862	0.35816	1	NA	NA
DGE0003868	269.893	239.843	299.942	1.25058	0.322593	0.236159	1	NA	NA
DGE0003382	304.879	270.952	338.805	1.25042	0.322415	0.337461	1	NA	NA
DGE0004269	248.401	220.776	276.026	1.25026	0.322223	0.15715	1	NA	NA
DGE0004085	257.398	228.804	285.991	1.24994	0.321857	0.191657	1	NA	NA
DGE0002221	442.325	393.383	491.267	1.24883	0.320574	0.403528	1	NA	NA
DGE0003911	267.394	237.836	296.953	1.24856	0.320265	0.230683	1	NA	NA
DGE0002373	420.834	374.316	467.351	1.24855	0.320252	0.399286	1	NA	NA
DGE0003023	338.367	301.058	375.675	1.24785	0.319442	0.374366	1	NA	NA
DGE0002848	357.36	318.118	396.601	1.24671	0.318126	0.382523	1	NA	NA
DGE0003329	308.879	274.966	342.791	1.24666	0.318073	0.350193	1	NA	NA
DGE0002695	375.353	334.175	416.531	1.24645	0.317821	0.38616	1	NA	NA
DGE0001392	649.245	578.032	720.459	1.2464	0.317767	0.438303	1	NA	NA
DGE0000418	1612.87	1436.05	1789.69	1.24626	0.317604	0.4245	1	NA	NA
DGE0003414	300.882	267.942	333.822	1.24588	0.317161	0.33834	1	NA	NA
DGE0003936	265.896	236.832	294.96	1.24544	0.31665	0.230504	1	NA	NA
DGE0002472	403.342	359.263	447.422	1.24539	0.316596	0.394355	1	NA	NA
DGE0002603	386.349	344.21	428.489	1.24485	0.315968	0.390875	1	NA	NA
DGE0003260	315.377	280.988	349.766	1.24477	0.315884	0.361907	1	NA	NA
DGE0003151	324.373	289.016	359.731	1.24468	0.31577	0.37096	1	NA	NA
DGE0001910	506.802	451.587	562.018	1.24454	0.31561	0.419854	1	NA	NA
DGE0000305	2052.7	1829.43	2275.97	1.24409	0.315088	0.426733	1	NA	NA
DGE0004647	227.412	202.713	252.111	1.24369	0.314622	0.0913239	1	NA	NA
DGE0000995	849.671	757.663	941.678	1.24287	0.313678	0.448518	1	NA	NA
DGE0004439	237.408	211.744	263.072	1.2424	0.313135	0.127323	1	NA	NA
DGE0001096	788.695	703.473	873.917	1.24229	0.313003	0.44832	1	NA	NA
DGE0003376	304.882	271.956	337.808	1.24214	0.312833	0.351998	1	NA	NA
DGE0003233	318.377	283.998	352.756	1.24211	0.312787	0.369916	1	NA	NA
DGE0000539	1387.96	1238.35	1537.58	1.24163	0.312236	0.435079	1	NA	NA
DGE0004420	238.408	212.748	264.069	1.24123	0.311768	0.13267	1	NA	NA
DGE0003309	310.38	276.974	343.787	1.24123	0.311768	0.361887	1	NA	NA
DGE0003078	332.872	297.044	368.699	1.24123	0.311768	0.382974	1	NA	NA
DGE0000338	1868.78	1667.86	2069.7	1.24093	0.311421	0.433136	1	NA	NA
DGE0000977	864.667	771.713	957.622	1.24091	0.311393	0.453949	1	NA	NA
DGE0002592	387.851	346.217	429.485	1.24051	0.310932	0.398721	1	NA	NA
DGE0003295	311.38	277.977	344.784	1.24033	0.310726	0.364829	1	NA	NA
DGE0003573	288.889	257.907	319.872	1.24026	0.310645	0.321403	1	NA	NA
DGE0004144	252.903	225.794	280.012	1.24012	0.310485	0.190204	1	NA	NA
DGE0004232	248.405	221.78	275.03	1.2401	0.310462	0.172678	1	NA	NA
DGE0003554	289.889	258.91	320.868	1.2393	0.30953	0.325746	1	NA	NA
DGE0000613	1277.51	1141.01	1414.01	1.23926	0.309482	0.442663	1	NA	NA
DGE0004129	253.903	226.797	281.009	1.23903	0.309213	0.195903	1	NA	NA
DGE0000571	1331.99	1190.18	1473.8	1.2383	0.308358	0.442492	1	NA	NA
DGE0000371	1747.33	1561.49	1933.18	1.23804	0.308055	0.4389	1	NA	NA
DGE0004280	245.906	219.772	272.04	1.23783	0.30781	0.166559	1	NA	NA
DGE0001699	555.789	496.746	614.831	1.23772	0.307682	0.441564	1	NA	NA
DGE0000007	19558.6	17481.4	21635.7	1.23764	0.307588	0.412007	1	NA	NA
DGE0003141	324.377	290.019	358.735	1.23693	0.306768	0.384709	1	NA	NA
DGE0003506	292.889	261.921	323.858	1.23647	0.30623	0.338373	1	NA	NA
DGE0003137	325.377	291.023	359.731	1.23609	0.305786	0.387026	1	NA	NA
DGE0002050	472.322	422.485	522.158	1.23592	0.305587	0.43059	1	NA	NA
DGE0002282	431.837	386.358	477.316	1.23542	0.305007	0.424647	1	NA	NA
DGE0002288	431.837	386.358	477.316	1.23542	0.305007	0.424647	1	NA	NA
DGE0004409	238.91	213.751	264.069	1.2354	0.304979	0.143155	1	NA	NA
DGE0000461	1527.42	1366.8	1688.05	1.23503	0.304547	0.443733	1	NA	NA
DGE0000962	872.173	780.744	963.601	1.23421	0.303586	0.467764	1	NA	NA
DGE0003730	276.896	247.871	305.921	1.23419	0.303568	0.288486	1	NA	NA
DGE0003647	282.394	252.889	311.9	1.23335	0.302579	0.315584	1	NA	NA
DGE0000061	6143.7	5502.34	6785.07	1.23312	0.302318	0.441253	1	NA	NA
DGE0002678	375.36	336.182	414.538	1.23308	0.302263	0.409663	1	NA	NA
DGE0002759	366.363	328.153	404.573	1.23288	0.302029	0.408586	1	NA	NA
DGE0003931	264.401	236.832	291.97	1.23281	0.301954	0.246999	1	NA	NA
DGE0004618	227.415	203.716	251.114	1.23267	0.301784	0.105201	1	NA	NA
DGE0000006	21546	19301.8	23790.1	1.23253	0.301622	0.417097	1	NA	NA
DGE0001736	543.297	486.711	599.884	1.23253	0.301619	0.448477	1	NA	NA
DGE0000771	1054.11	944.319	1163.89	1.23252	0.301614	0.463697	1	NA	NA
DGE0004081	255.405	228.804	282.005	1.23252	0.301608	0.212927	1	NA	NA
DGE0004087	255.405	228.804	282.005	1.23252	0.301608	0.212927	1	NA	NA
DGE0002996	339.374	304.069	374.678	1.23222	0.301255	0.402494	1	NA	NA
DGE0002541	392.855	352.238	433.471	1.23062	0.299385	0.417387	1	NA	NA
DGE0004214	248.408	222.783	274.033	1.23005	0.298712	0.189313	1	NA	NA
DGE0002379	417.346	374.316	460.376	1.22991	0.298557	0.431119	1	NA	NA
DGE0002567	389.356	349.228	429.485	1.22981	0.298441	0.418068	1	NA	NA
DGE0002241	436.339	391.376	481.302	1.22977	0.298389	0.435679	1	NA	NA
DGE0001280	690.245	619.176	761.315	1.22956	0.298142	0.469102	1	NA	NA
DGE0002521	394.855	354.245	435.464	1.22927	0.297805	0.42033	1	NA	NA
DGE0004106	253.907	227.801	280.012	1.2292	0.297718	0.212838	1	NA	NA
DGE0002557	390.356	350.231	430.482	1.22914	0.297644	0.419509	1	NA	NA
DGE0002078	466.329	418.471	514.186	1.22873	0.297164	0.442558	1	NA	NA
DGE0003700	278.398	249.878	306.917	1.22827	0.296625	0.304349	1	NA	NA
DGE0004257	245.91	220.776	271.044	1.22769	0.295943	0.183324	1	NA	NA
DGE0004343	241.412	216.762	266.062	1.22744	0.295649	0.165627	1	NA	NA
DGE0000355	1790.35	1607.65	1973.04	1.22728	0.295466	0.457805	1	NA	NA
DGE0003477	293.893	263.928	323.858	1.22707	0.295217	0.358358	1	NA	NA
DGE0004323	242.412	217.765	267.058	1.22636	0.294378	0.171453	1	NA	NA
DGE0002560	389.858	350.231	429.485	1.22629	0.294301	0.424618	1	NA	NA
DGE0001589	585.287	525.848	644.726	1.22607	0.294039	0.467773	1	NA	NA
DGE0003306	309.387	277.977	340.798	1.22599	0.29395	0.388558	1	NA	NA
DGE0000292	2114.73	1900.68	2328.79	1.22524	0.293062	0.459816	1	NA	NA
DGE0004034	257.907	231.815	283.998	1.22511	0.292909	0.236186	1	NA	NA
DGE0004108	253.408	227.801	279.016	1.22482	0.292575	0.218763	1	NA	NA
DGE0001605	580.291	521.834	638.747	1.22404	0.291653	0.470977	1	NA	NA
DGE0000792	1036.63	932.277	1140.98	1.22386	0.291437	0.479895	1	NA	NA
DGE0003361	302.391	271.956	332.826	1.22382	0.291395	0.38172	1	NA	NA
DGE0002525	393.858	354.245	433.471	1.22365	0.291187	0.430403	1	NA	NA
DGE0004264	245.412	220.776	270.047	1.22317	0.290629	0.189155	1	NA	NA
DGE0001709	549.803	494.739	604.866	1.2226	0.289949	0.463845	1	NA	NA
DGE0003179	318.886	287.009	350.763	1.22213	0.2894	0.407153	1	NA	NA
DGE0003027	333.381	300.055	366.706	1.22213	0.2894	0.41819	1	NA	NA
DGE0004399	237.415	213.751	261.079	1.22142	0.288554	0.159662	1	NA	NA
DGE0003024	334.381	301.058	367.703	1.22137	0.288498	0.42018	1	NA	NA
DGE0003235	315.388	283.998	346.777	1.22105	0.288125	0.405525	1	NA	NA
DGE0003574	286.398	257.907	314.889	1.22094	0.287996	0.35121	1	NA	NA
DGE0002129	452.339	407.432	497.246	1.22044	0.2874	0.455586	1	NA	NA
DGE0002214	437.844	394.386	481.302	1.22038	0.287334	0.45317	1	NA	NA
DGE0001148	749.734	675.374	824.093	1.2202	0.287121	0.486878	1	NA	NA
DGE0003563	287.398	258.91	315.886	1.22006	0.286952	0.355714	1	NA	NA
DGE0003416	297.394	267.942	326.847	1.21984	0.286696	0.379964	1	NA	NA
DGE0001298	678.259	611.148	745.371	1.21962	0.286436	0.483122	1	NA	NA
DGE0004093	253.91	228.804	279.016	1.21945	0.286233	0.230791	1	NA	NA
DGE0000606	1272.55	1147.03	1398.07	1.21886	0.28553	0.479291	1	NA	NA
DGE0001211	720.246	649.282	791.209	1.21859	0.285213	0.494434	1	NA	NA
DGE0003532	289.398	260.917	317.879	1.21831	0.284885	0.364479	1	NA	NA
DGE0001603	579.796	522.838	636.754	1.21788	0.284373	0.486054	1	NA	NA
DGE0001537	599.789	540.901	658.677	1.21774	0.284205	0.488392	1	NA	NA
DGE0002052	468.336	422.485	514.186	1.21705	0.283391	0.464205	1	NA	NA
DGE0004577	226.92	204.72	249.121	1.21689	0.283199	0.126372	1	NA	NA
DGE0000759	1065.63	961.379	1169.87	1.21687	0.283175	0.491339	1	NA	NA
DGE0000170	3074.42	2773.75	3375.09	1.2168	0.283091	0.474576	1	NA	NA
DGE0001781	528.315	476.675	579.954	1.21666	0.282932	0.475724	1	NA	NA
DGE0003140	321.388	290.019	352.756	1.21632	0.28252	0.420716	1	NA	NA
DGE0001329	663.768	599.106	728.431	1.21586	0.281981	0.491332	1	NA	NA
DGE0004572	227.92	205.723	250.118	1.2158	0.281904	0.13184	1	NA	NA
DGE0001193	723.747	653.296	794.199	1.21568	0.281762	0.494804	1	NA	NA
DGE0000668	1175.09	1060.73	1289.45	1.21563	0.281702	0.488998	1	NA	NA
DGE0000089	4788.83	4324.2	5253.47	1.2149	0.280837	0.477829	1	NA	NA
DGE0003073	328.886	297.044	360.728	1.21439	0.280233	0.430297	1	NA	NA
DGE0004458	234.419	211.744	257.093	1.21417	0.279968	0.160065	1	NA	NA
DGE0003446	294.398	265.935	322.861	1.21406	0.279842	0.385048	1	NA	NA
DGE0001367	648.775	586.06	711.49	1.21402	0.279796	0.493975	1	NA	NA
DGE0003437	295.398	266.938	323.858	1.21323	0.278854	0.388963	1	NA	NA
DGE0004044	255.412	230.811	280.012	1.21317	0.278776	0.249155	1	NA	NA
DGE0003205	316.391	286.005	346.777	1.21248	0.277966	0.423329	1	NA	NA
DGE0001144	750.242	678.384	822.1	1.21185	0.277211	0.507488	1	NA	NA
DGE0000435	1556.97	1407.95	1705.98	1.21168	0.277008	0.487237	1	NA	NA
DGE0004194	247.415	223.787	271.044	1.21117	0.276403	0.219898	1	NA	NA
DGE0003733	272.907	246.868	298.946	1.21095	0.276144	0.320074	1	NA	NA
DGE0002402	409.36	370.302	448.418	1.21095	0.276144	0.458775	1	NA	NA
DGE0003234	313.893	283.998	343.787	1.21053	0.275634	0.424426	1	NA	NA
DGE0002878	349.381	316.111	382.65	1.21049	0.275595	0.447015	1	NA	NA
DGE0004649	222.924	201.709	244.139	1.21035	0.275426	0.122148	1	NA	NA
DGE0003286	309.395	279.984	338.805	1.21009	0.27511	0.419636	1	NA	NA
DGE0002469	396.865	359.263	434.467	1.20933	0.274209	0.458243	1	NA	NA
DGE0004143	249.415	225.794	273.037	1.20923	0.274091	0.232158	1	NA	NA
DGE0001008	830.218	751.642	908.794	1.20908	0.273908	0.511255	1	NA	NA
DGE0004330	239.419	216.762	262.076	1.20905	0.273872	0.19016	1	NA	NA
DGE0001506	606.294	548.929	663.659	1.20901	0.273821	0.500676	1	NA	NA
DGE0000911	905.194	819.882	990.506	1.20811	0.27275	0.513933	1	NA	NA
DGE0001768	529.322	479.686	578.958	1.20695	0.271368	0.493994	1	NA	NA
DGE0001005	832.72	754.653	910.787	1.2069	0.271302	0.515621	1	NA	NA
DGE0001539	596.799	540.901	652.698	1.20669	0.27105	0.508785	1	NA	NA
DGE0001308	669.775	607.134	732.417	1.20635	0.270649	0.509144	1	NA	NA
DGE0001528	597.799	541.905	653.694	1.20629	0.270577	0.50962	1	NA	NA
DGE0003215	314.395	285.002	343.787	1.20626	0.270546	0.433604	1	NA	NA
DGE0004281	242.419	219.772	265.065	1.20609	0.270336	0.208736	1	NA	NA
DGE0001977	482.339	437.538	527.141	1.20479	0.26878	0.489193	1	NA	NA
DGE0004435	233.422	211.744	255.1	1.20476	0.268741	0.173132	1	NA	NA
DGE0002074	462.346	419.474	505.218	1.20441	0.268323	0.487457	1	NA	NA
DGE0002482	394.869	358.259	431.478	1.20437	0.268283	0.467447	1	NA	NA
DGE0002741	363.879	330.16	397.598	1.20426	0.268141	0.46238	1	NA	NA
DGE0002091	457.848	415.46	500.235	1.20405	0.267897	0.487531	1	NA	NA
DGE0003169	317.395	288.012	346.777	1.20403	0.267877	0.44134	1	NA	NA
DGE0000471	1479.51	1342.72	1616.3	1.20375	0.267536	0.502314	1	NA	NA
DGE0004021	255.415	231.815	279.016	1.20362	0.267374	0.26878	1	NA	NA
DGE0001495	606.8	550.937	662.663	1.20279	0.266388	0.517132	1	NA	NA
DGE0000291	2094.31	1901.68	2286.93	1.20258	0.266136	0.502625	1	NA	NA
DGE0001851	509.332	462.626	556.039	1.20192	0.265339	0.502018	1	NA	NA
DGE0004065	252.917	229.808	276.026	1.20112	0.264379	0.263707	1	NA	NA
DGE0004479	231.924	210.741	253.107	1.20104	0.264279	0.173968	1	NA	NA
DGE0001513	601.803	546.922	656.684	1.20069	0.263862	0.520717	1	NA	NA
DGE0004041	253.917	230.811	277.023	1.20021	0.263291	0.269822	1	NA	NA
DGE0002370	412.865	375.319	450.411	1.20008	0.263125	0.480974	1	NA	NA
DGE0002290	423.862	385.355	462.369	1.19985	0.262859	0.489799	1	NA	NA
DGE0003104	323.395	294.034	352.756	1.19971	0.262689	0.45562	1	NA	NA
DGE0004116	249.419	226.797	272.04	1.19949	0.262418	0.25239	1	NA	NA
DGE0001897	498.838	453.594	544.081	1.19949	0.262418	0.505874	1	NA	NA
DGE0002998	334.391	304.069	364.714	1.19944	0.262366	0.463323	1	NA	NA
DGE0002993	335.391	305.072	365.71	1.19877	0.261549	0.465207	1	NA	NA
DGE0004103	250.419	227.801	273.037	1.19858	0.261324	0.258669	1	NA	NA
DGE0004599	223.927	203.716	244.139	1.19843	0.261142	0.146441	1	NA	NA
DGE0001825	512.834	466.64	559.028	1.19799	0.26061	0.509964	1	NA	NA
DGE0004303	240.422	218.769	262.076	1.19796	0.260575	0.216676	1	NA	NA
DGE0004183	245.921	223.787	268.054	1.19781	0.260403	0.240977	1	NA	NA
DGE0004195	245.921	223.787	268.054	1.19781	0.260403	0.240977	1	NA	NA
DGE0000241	2427.22	2208.76	2645.67	1.1978	0.260393	0.510788	1	NA	NA
DGE0001362	647.291	589.071	705.511	1.19767	0.260229	0.522602	1	NA	NA
DGE0003422	294.405	267.942	320.868	1.19753	0.260061	0.41955	1	NA	NA
DGE0001152	739.762	673.367	806.156	1.1972	0.259667	0.529549	1	NA	NA
DGE0003052	327.395	298.048	356.742	1.19693	0.259337	0.464338	1	NA	NA
DGE0000634	1220.61	1111.91	1329.31	1.19552	0.257641	0.525611	1	NA	NA
DGE0002476	394.374	359.263	429.485	1.19546	0.257568	0.485122	1	NA	NA
DGE0003585	281.91	256.903	306.917	1.19468	0.256627	0.393411	1	NA	NA
DGE0001345	650.793	593.085	708.501	1.1946	0.256532	0.530687	1	NA	NA
DGE0003436	292.907	266.938	318.875	1.19457	0.256486	0.422691	1	NA	NA
DGE0004537	227.927	207.73	248.125	1.19446	0.256355	0.170206	1	NA	NA
DGE0004319	238.924	217.765	260.083	1.19432	0.256195	0.217857	1	NA	NA
DGE0004207	244.422	222.783	266.062	1.19426	0.25612	0.242131	1	NA	NA
DGE0003815	266.415	242.854	289.977	1.19404	0.255852	0.33309	1	NA	NA
DGE0001150	739.765	674.37	805.16	1.19394	0.255734	0.538982	1	NA	NA
DGE0001526	594.312	541.905	646.719	1.19342	0.255099	0.529678	1	NA	NA
DGE0004083	250.921	228.804	273.037	1.19332	0.254982	0.27235	1	NA	NA
DGE0000263	2340.76	2134.5	2547.02	1.19326	0.254908	0.520099	1	NA	NA
DGE0000422	1567	1429.02	1704.99	1.19311	0.254731	0.523286	1	NA	NA
DGE0003343	300.405	273.963	326.847	1.19303	0.254635	0.441122	1	NA	NA
DGE0002334	415.869	379.333	452.404	1.19263	0.254146	0.502555	1	NA	NA
DGE0004039	252.921	230.811	275.03	1.19158	0.252875	0.284762	1	NA	NA
DGE0003452	291.408	265.935	316.882	1.19158	0.252875	0.42579	1	NA	NA
DGE0001186	720.274	657.31	783.237	1.19158	0.252875	0.545322	1	NA	NA
DGE0002673	369.384	337.185	401.583	1.19099	0.252159	0.490104	1	NA	NA
DGE0001647	557.326	508.788	605.863	1.1908	0.251926	0.531959	1	NA	NA
DGE0001896	496.845	453.594	540.095	1.1907	0.25181	0.523087	1	NA	NA
DGE0002916	342.893	313.101	372.685	1.19031	0.251332	0.48584	1	NA	NA
DGE0000100	4320.15	3944.87	4695.44	1.19027	0.251283	0.526002	1	NA	NA
DGE0003170	315.402	288.012	342.791	1.19019	0.251198	0.468203	1	NA	NA
DGE0003492	287.91	262.924	312.896	1.19006	0.251038	0.420536	1	NA	NA
DGE0003404	294.409	268.945	319.872	1.18936	0.25018	0.437446	1	NA	NA
DGE0001583	577.82	527.855	627.786	1.18931	0.250129	0.540786	1	NA	NA
DGE0003558	283.412	258.91	307.914	1.18927	0.250076	0.409949	1	NA	NA
DGE0003900	261.419	238.84	283.998	1.18908	0.24984	0.325253	1	NA	NA
DGE0001276	678.789	620.18	737.399	1.18901	0.249759	0.542672	1	NA	NA
DGE0004407	233.928	213.751	254.104	1.18878	0.249484	0.207822	1	NA	NA
DGE0004502	228.429	208.734	248.125	1.18871	0.249402	0.184137	1	NA	NA
DGE0001849	507.343	463.63	551.056	1.18857	0.249227	0.528199	1	NA	NA
DGE0001599	574.322	524.845	623.8	1.18854	0.249192	0.537788	1	NA	NA
DGE0002586	379.883	347.22	412.545	1.18814	0.248699	0.49752	1	NA	NA
DGE0000661	1168.14	1067.75	1268.53	1.18803	0.248574	0.542454	1	NA	NA
DGE0004370	234.928	214.755	255.1	1.18787	0.248373	0.214315	1	NA	NA
DGE0001572	581.821	531.869	631.772	1.18783	0.248331	0.544154	1	NA	NA
DGE0003591	280.914	256.903	304.924	1.18692	0.247228	0.408015	1	NA	NA
DGE0004549	225.931	206.727	245.135	1.18579	0.245854	0.179688	1	NA	NA
DGE0003406	293.91	268.945	318.875	1.18565	0.245679	0.444704	1	NA	NA
DGE0003144	316.903	290.019	343.787	1.18539	0.245367	0.480108	1	NA	NA
DGE0002410	403.378	369.298	437.457	1.18456	0.244355	0.50988	1	NA	NA
DGE0002708	363.89	333.171	394.608	1.1844	0.244157	0.503085	1	NA	NA
DGE0004507	227.931	208.734	247.128	1.18394	0.243597	0.192251	1	NA	NA
DGE0002896	342.896	314.104	371.689	1.18333	0.242853	0.500598	1	NA	NA
DGE0000993	829.25	759.67	898.83	1.18318	0.242674	0.564047	1	NA	NA
DGE0004049	251.924	230.811	273.037	1.18294	0.242382	0.300689	1	NA	NA
DGE0001346	647.305	593.085	701.525	1.18284	0.242257	0.55177	1	NA	NA
DGE0002343	412.876	378.33	447.422	1.18262	0.241991	0.516519	1	NA	NA
DGE0003225	309.907	283.998	335.815	1.18246	0.241787	0.478719	1	NA	NA
DGE0000480	1442.07	1321.65	1562.49	1.18223	0.24151	0.545951	1	NA	NA
DGE0001993	471.859	432.52	511.197	1.1819	0.241111	0.538789	1	NA	NA
DGE0002574	379.886	348.224	411.548	1.18185	0.241046	0.51073	1	NA	NA
DGE0002163	437.869	401.411	474.327	1.18165	0.240802	0.5296	1	NA	NA
DGE0001034	806.759	739.6	873.917	1.18161	0.240752	0.562445	1	NA	NA
DGE0002714	363.391	333.171	393.612	1.18141	0.24051	0.509345	1	NA	NA
DGE0001063	790.264	724.547	855.981	1.1814	0.240499	0.56803	1	NA	NA
DGE0002763	357.893	328.153	387.633	1.18125	0.24032	0.508777	1	NA	NA
DGE0003187	312.907	287.009	338.805	1.18047	0.23936	0.486683	1	NA	NA
DGE0001752	527.343	483.7	570.986	1.18045	0.239342	0.546195	1	NA	NA
DGE0001908	493.353	452.591	534.116	1.18013	0.238946	0.544315	1	NA	NA
DGE0001337	650.807	597.099	704.515	1.1799	0.238661	0.559741	1	NA	NA
DGE0003682	273.419	250.882	295.956	1.17966	0.238375	0.391323	1	NA	NA
DGE0000228	2494.76	2290.05	2699.48	1.17879	0.237302	0.549223	1	NA	NA
DGE0003143	315.907	290.019	341.794	1.17852	0.236979	0.494232	1	NA	NA
DGE0002320	415.378	381.34	449.415	1.17851	0.236968	0.531822	1	NA	NA
DGE0000286	2106.38	1933.8	2278.96	1.17849	0.23694	0.551207	1	NA	NA
DGE0002713	362.893	333.171	392.615	1.17842	0.236853	0.515705	1	NA	NA
DGE0000437	1533.55	1407.95	1659.15	1.17841	0.236847	0.552341	1	NA	NA
DGE0003840	263.422	241.85	284.995	1.17839	0.236822	0.358414	1	NA	NA
DGE0001588	573.831	526.852	620.81	1.17834	0.236755	0.562647	1	NA	NA
DGE0002431	398.883	366.287	431.478	1.17798	0.236311	0.522542	1	NA	NA
DGE0002148	440.371	404.422	476.32	1.17778	0.236071	0.543788	1	NA	NA
DGE0002268	422.876	388.365	457.387	1.17772	0.236001	0.535104	1	NA	NA
DGE0001949	481.859	442.556	521.162	1.17762	0.235872	0.548588	1	NA	NA
DGE0003063	323.405	297.044	349.766	1.17749	0.235714	0.503051	1	NA	NA
DGE0003076	323.405	297.044	349.766	1.17749	0.235714	0.503051	1	NA	NA
DGE0004464	229.433	210.741	248.125	1.17739	0.235597	0.213791	1	NA	NA
DGE0002959	335.402	308.083	362.721	1.17735	0.23554	0.510545	1	NA	NA
DGE0004007	253.426	232.818	274.033	1.17703	0.235147	0.321527	1	NA	NA
DGE0000934	867.247	796.801	937.692	1.17682	0.234896	0.576155	1	NA	NA
DGE0002162	436.872	401.411	472.334	1.17668	0.234727	0.545606	1	NA	NA
DGE0002889	342.9	315.108	370.692	1.1764	0.234378	0.515583	1	NA	NA
DGE0003431	290.416	266.938	313.893	1.1759	0.233766	0.459341	1	NA	NA
DGE0000564	1306.62	1201.22	1412.02	1.17549	0.233257	0.563283	1	NA	NA
DGE0003764	267.422	245.864	288.981	1.17537	0.233111	0.380778	1	NA	NA
DGE0003598	279.419	256.903	301.935	1.17529	0.233014	0.421035	1	NA	NA
DGE0002863	344.9	317.115	372.685	1.17524	0.232954	0.518744	1	NA	NA
DGE0003413	291.416	267.942	314.889	1.17522	0.232925	0.463251	1	NA	NA
DGE0004305	237.931	218.769	257.093	1.17518	0.232883	0.25757	1	NA	NA
DGE0004068	249.928	229.808	270.047	1.1751	0.232785	0.311364	1	NA	NA
DGE0002140	440.872	405.425	476.32	1.17487	0.232495	0.550048	1	NA	NA
DGE0003222	309.91	285.002	334.819	1.1748	0.23241	0.495915	1	NA	NA
DGE0002969	333.903	307.079	360.728	1.1747	0.232298	0.515681	1	NA	NA
DGE0003125	316.409	291.023	341.794	1.17446	0.231996	0.503798	1	NA	NA
DGE0003843	262.924	241.85	283.998	1.17427	0.231769	0.366725	1	NA	NA
DGE0003844	262.924	241.85	283.998	1.17427	0.231769	0.366725	1	NA	NA
DGE0002735	358.897	330.16	387.633	1.17407	0.231523	0.524472	1	NA	NA
DGE0003115	318.409	293.03	343.787	1.17322	0.230468	0.50851	1	NA	NA
DGE0001790	516.852	475.672	558.032	1.17314	0.23038	0.560604	1	NA	NA
DGE0004010	252.928	232.818	273.037	1.17275	0.229891	0.330154	1	NA	NA
DGE0003373	295.416	271.956	318.875	1.17253	0.229619	0.478139	1	NA	NA
DGE0003535	283.419	260.917	305.921	1.17248	0.229567	0.449508	1	NA	NA
DGE0000983	833.762	767.698	899.826	1.17211	0.229106	0.58383	1	NA	NA
DGE0003988	253.928	233.822	274.033	1.17198	0.228942	0.336329	1	NA	NA
DGE0004444	229.935	211.744	248.125	1.17181	0.228743	0.22948	1	NA	NA
DGE0002849	345.402	318.118	372.685	1.17153	0.228396	0.527078	1	NA	NA
DGE0003219	309.412	285.002	333.822	1.1713	0.22811	0.503273	1	NA	NA
DGE0003005	328.907	303.065	354.749	1.17054	0.227169	0.522275	1	NA	NA
DGE0001321	653.316	602.116	704.515	1.17006	0.226588	0.581862	1	NA	NA
DGE0003473	287.419	264.931	309.907	1.16976	0.226217	0.466755	1	NA	NA
DGE0002514	385.391	355.249	415.534	1.1697	0.226138	0.537818	1	NA	NA
DGE0003049	324.409	299.051	349.766	1.16959	0.225999	0.521517	1	NA	NA
DGE0002294	416.883	384.351	449.415	1.16928	0.225623	0.552037	1	NA	NA
DGE0003704	269.924	248.875	290.974	1.16916	0.225468	0.405166	1	NA	NA
DGE0002040	460.371	424.492	496.25	1.16904	0.225328	0.564762	1	NA	NA
DGE0000314	1927.46	1777.25	2077.67	1.16904	0.225323	0.572054	1	NA	NA
DGE0004265	239.433	220.776	258.09	1.16901	0.225289	0.280026	1	NA	NA
DGE0000517	1373.12	1266.45	1479.78	1.16845	0.224591	0.576305	1	NA	NA
DGE0000592	1256.65	1159.07	1354.22	1.16837	0.224493	0.579785	1	NA	NA
DGE0000339	1805	1664.85	1945.14	1.16836	0.224479	0.574225	1	NA	NA
DGE0001332	648.319	598.102	698.536	1.16792	0.223942	0.586128	1	NA	NA
DGE0001033	802.776	740.603	864.949	1.1679	0.223914	0.590438	1	NA	NA
DGE0002844	345.904	319.122	372.685	1.16785	0.223852	0.535398	1	NA	NA
DGE0002427	396.89	366.287	427.492	1.16709	0.222921	0.54568	1	NA	NA
DGE0001002	819.773	756.66	882.886	1.16682	0.222582	0.592223	1	NA	NA
DGE0001962	478.367	441.552	515.183	1.16675	0.222501	0.571333	1	NA	NA
DGE0002420	397.89	367.291	428.489	1.16662	0.222333	0.546948	1	NA	NA
DGE0000587	1262.15	1165.1	1359.21	1.1666	0.222316	0.583355	1	NA	NA
DGE0003734	267.426	246.868	287.984	1.16655	0.222251	0.402978	1	NA	NA
DGE0003398	292.419	269.949	314.889	1.16648	0.222159	0.486379	1	NA	NA
DGE0001544	584.838	539.898	629.779	1.16648	0.222159	0.588497	1	NA	NA
DGE0004061	248.931	229.808	268.054	1.16643	0.222099	0.32943	1	NA	NA
DGE0003315	298.917	275.97	321.865	1.1663	0.221943	0.499448	1	NA	NA
DGE0002813	348.904	322.132	375.675	1.16621	0.221831	0.539875	1	NA	NA
DGE0003255	305.416	281.991	328.84	1.16614	0.221736	0.510003	1	NA	NA
DGE0004169	243.433	224.79	262.076	1.16587	0.221404	0.306526	1	NA	NA
DGE0003927	256.429	236.832	276.026	1.16549	0.220939	0.363552	1	NA	NA
DGE0001215	701.807	648.279	755.336	1.16514	0.220504	0.596874	1	NA	NA
DGE0003800	263.928	243.857	283.998	1.16461	0.219846	0.395222	1	NA	NA
DGE0003698	270.426	249.878	290.974	1.16446	0.219663	0.418826	1	NA	NA
DGE0001657	547.35	505.778	588.923	1.16439	0.219575	0.58121	1	NA	NA
DGE0003341	296.419	273.963	318.875	1.16394	0.219011	0.50062	1	NA	NA
DGE0000740	1059.71	979.443	1139.98	1.16391	0.218974	0.596393	1	NA	NA
DGE0002555	378.897	350.231	407.562	1.1637	0.218714	0.550183	1	NA	NA
DGE0003759	265.928	245.864	285.991	1.16321	0.218109	0.406234	1	NA	NA
DGE0000626	1210.17	1118.93	1301.41	1.16308	0.217951	0.592597	1	NA	NA
DGE0002861	342.907	317.115	368.699	1.16267	0.217441	0.546219	1	NA	NA
DGE0004198	241.935	223.787	260.083	1.16219	0.216846	0.309627	1	NA	NA
DGE0004066	248.433	229.808	267.058	1.16209	0.216726	0.33887	1	NA	NA
DGE0002252	420.886	389.369	452.404	1.16189	0.216476	0.575204	1	NA	NA
DGE0001683	542.354	501.764	582.944	1.16179	0.216349	0.586429	1	NA	NA
DGE0002031	459.876	425.496	494.257	1.1616	0.216116	0.580871	1	NA	NA
DGE0004157	242.935	224.79	261.079	1.16143	0.215908	0.316218	1	NA	NA
DGE0001608	562.849	520.831	604.866	1.16135	0.215802	0.591024	1	NA	NA
DGE0001541	583.343	539.898	626.789	1.16094	0.215294	0.595519	1	NA	NA
DGE0001737	525.859	486.711	565.007	1.16087	0.215204	0.587342	1	NA	NA
DGE0002230	423.886	392.379	455.394	1.1606	0.214866	0.578596	1	NA	NA
DGE0002769	353.405	327.15	379.661	1.16051	0.214759	0.553758	1	NA	NA
DGE0003694	269.928	249.878	289.977	1.16047	0.214714	0.427532	1	NA	NA
DGE0001484	598.34	553.947	642.733	1.16028	0.214471	0.597845	1	NA	NA
DGE0001056	785.79	727.557	844.023	1.16008	0.214221	0.60716	1	NA	NA
DGE0000970	837.776	775.727	899.826	1.15998	0.214098	0.608942	1	NA	NA
DGE0001722	528.859	489.721	567.996	1.15984	0.213921	0.589762	1	NA	NA
DGE0002358	406.392	376.323	436.46	1.1598	0.21388	0.564245	1	NA	NA
DGE0004466	227.44	210.741	244.139	1.15848	0.212233	0.252862	1	NA	NA
DGE0004218	240.436	222.783	258.09	1.15848	0.212233	0.313016	1	NA	NA
DGE0003652	272.928	252.889	292.967	1.15848	0.212233	0.442733	1	NA	NA
DGE0002783	350.907	325.143	376.671	1.15848	0.212233	0.557881	1	NA	NA
DGE0002897	338.911	314.104	363.717	1.15795	0.211574	0.555674	1	NA	NA
DGE0004063	247.935	229.808	266.062	1.15776	0.211332	0.348704	1	NA	NA
DGE0003002	326.914	303.065	350.763	1.15738	0.210867	0.551292	1	NA	NA
DGE0003071	320.416	297.044	343.787	1.15736	0.210839	0.546805	1	NA	NA
DGE0002484	386.399	358.259	414.538	1.15709	0.2105	0.566168	1	NA	NA
DGE0000879	911.261	844.97	977.552	1.15691	0.210273	0.616518	1	NA	NA
DGE0001663	544.357	504.774	583.94	1.15683	0.210182	0.597283	1	NA	NA
DGE0003273	301.921	279.984	323.858	1.1567	0.210015	0.527575	1	NA	NA
DGE0003277	301.921	279.984	323.858	1.1567	0.210015	0.527575	1	NA	NA
DGE0001302	656.828	609.141	704.515	1.15657	0.209854	0.608378	1	NA	NA
DGE0002157	433.886	402.414	465.359	1.15642	0.20966	0.589403	1	NA	NA
DGE0004140	243.436	225.794	261.079	1.15627	0.209482	0.332914	1	NA	NA
DGE0000980	829.783	769.705	889.861	1.15611	0.209274	0.617441	1	NA	NA
DGE0004509	224.942	208.734	241.149	1.1553	0.208264	0.250295	1	NA	NA
DGE0001954	476.876	442.556	511.197	1.1551	0.20802	0.596662	1	NA	NA
DGE0002835	344.911	320.125	369.696	1.15485	0.207703	0.564797	1	NA	NA
DGE0002136	437.887	406.429	469.344	1.1548	0.207645	0.593542	1	NA	NA
DGE0004492	225.942	209.737	242.146	1.15452	0.207294	0.257069	1	NA	NA
DGE0003861	259.433	240.847	278.019	1.15434	0.207071	0.405811	1	NA	NA
DGE0001311	652.832	606.131	699.533	1.1541	0.206763	0.61355	1	NA	NA
DGE0000921	873.275	810.85	935.699	1.15397	0.20661	0.623842	1	NA	NA
DGE0003059	320.917	298.048	343.787	1.15346	0.205974	0.556476	1	NA	NA
DGE0003709	267.931	248.875	286.988	1.15314	0.205569	0.440238	1	NA	NA
DGE0002110	442.887	411.446	474.327	1.15283	0.205178	0.598586	1	NA	NA
DGE0000192	2775.79	2579.07	2972.51	1.15256	0.204836	0.605331	1	NA	NA
DGE0001294	658.832	612.152	705.511	1.15251	0.20478	0.61715	1	NA	NA
DGE0001785	511.869	475.672	548.067	1.15219	0.204385	0.605455	1	NA	NA
DGE0001933	479.378	445.566	513.19	1.15177	0.203853	0.604274	1	NA	NA
DGE0003572	277.43	257.907	296.953	1.1514	0.203384	0.475447	1	NA	NA
DGE0003463	284.928	264.931	304.924	1.15096	0.202834	0.508042	1	NA	NA
DGE0003471	284.928	264.931	304.924	1.15096	0.202834	0.508042	1	NA	NA
DGE0001245	685.326	637.24	733.413	1.15092	0.202789	0.623437	1	NA	NA
DGE0002390	400.399	372.309	428.489	1.1509	0.202758	0.589609	1	NA	NA
DGE0004508	224.443	208.734	240.153	1.15052	0.20229	0.261626	1	NA	NA
DGE0000426	1532.11	1425.01	1639.22	1.15032	0.202037	0.61445	1	NA	NA
DGE0003539	279.43	259.914	298.946	1.15017	0.201851	0.484576	1	NA	NA
DGE0002180	429.392	399.404	459.38	1.15016	0.201838	0.602938	1	NA	NA
DGE0001706	532.866	495.743	569.989	1.14977	0.201344	0.612088	1	NA	NA
DGE0003831	259.935	241.85	278.019	1.14955	0.201072	0.421165	1	NA	NA
DGE0001386	623.344	580.039	666.648	1.14932	0.200777	0.625089	1	NA	NA
DGE0002251	418.395	389.369	447.422	1.1491	0.200499	0.603741	1	NA	NA
DGE0004073	246.938	229.808	264.069	1.14908	0.200485	0.369259	1	NA	NA
DGE0001799	507.873	472.661	543.084	1.14899	0.200369	0.612349	1	NA	NA
DGE0003599	274.931	255.899	293.963	1.14874	0.200058	0.475028	1	NA	NA
DGE0003167	309.423	288.012	330.833	1.14868	0.199973	0.557276	1	NA	NA
DGE0002399	398.9	371.305	426.496	1.14864	0.199926	0.594532	1	NA	NA
DGE0001616	557.361	518.824	595.898	1.14856	0.199821	0.620899	1	NA	NA
DGE0002304	412.897	384.351	441.443	1.14854	0.199802	0.597671	1	NA	NA
DGE0000332	1804.55	1679.9	1929.2	1.1484	0.19962	0.618151	1	NA	NA
DGE0004453	227.443	211.744	243.142	1.14828	0.199478	0.282134	1	NA	NA
DGE0003791	261.935	243.857	280.012	1.14826	0.199454	0.432329	1	NA	NA
DGE0001755	517.371	481.693	553.049	1.14814	0.199293	0.614816	1	NA	NA
DGE0002186	427.893	398.4	457.387	1.14806	0.199195	0.60756	1	NA	NA
DGE0000164	3025.25	2816.9	3233.59	1.14793	0.19903	0.616944	1	NA	NA
DGE0002817	345.914	322.132	369.696	1.14765	0.198686	0.581961	1	NA	NA
DGE0001565	574.357	534.88	613.835	1.14761	0.198635	0.624001	1	NA	NA
DGE0004429	228.443	212.748	244.139	1.14755	0.198558	0.289101	1	NA	NA
DGE0002753	353.412	329.157	377.668	1.14738	0.198342	0.584251	1	NA	NA
DGE0001159	720.821	671.36	770.283	1.14735	0.198302	0.635037	1	NA	NA
DGE0002321	409.399	381.34	437.457	1.14716	0.198062	0.600165	1	NA	NA
DGE0003296	298.426	277.977	318.875	1.14713	0.198026	0.545959	1	NA	NA
DGE0002130	437.392	407.432	467.351	1.14707	0.197948	0.611068	1	NA	NA
DGE0004118	243.44	226.797	260.083	1.14676	0.197567	0.360705	1	NA	NA
DGE0003872	257.436	239.843	275.03	1.14671	0.197498	0.41968	1	NA	NA
DGE0003881	257.436	239.843	275.03	1.14671	0.197498	0.41968	1	NA	NA
DGE0002926	334.918	312.097	357.738	1.14624	0.196909	0.581761	1	NA	NA
DGE0004374	230.443	214.755	246.132	1.14611	0.19674	0.302822	1	NA	NA
DGE0003633	272.433	253.892	290.974	1.14605	0.196671	0.474696	1	NA	NA
DGE0003428	286.43	266.938	305.921	1.14604	0.196653	0.524758	1	NA	NA
DGE0003282	300.426	279.984	320.868	1.14602	0.196636	0.552002	1	NA	NA
DGE0001852	496.378	462.626	530.13	1.14591	0.1965	0.618581	1	NA	NA
DGE0004223	237.942	221.78	254.104	1.14575	0.196291	0.338814	1	NA	NA
DGE0001203	699.828	652.293	747.364	1.14575	0.196291	0.638501	1	NA	NA
DGE0004638	217.447	202.713	232.181	1.14537	0.195815	0.245312	1	NA	NA
DGE0002699	358.412	334.175	382.65	1.14506	0.195424	0.590582	1	NA	NA
DGE0000744	1048.24	977.436	1119.05	1.14489	0.195204	0.638071	1	NA	NA
DGE0004337	232.443	216.762	248.125	1.14469	0.194955	0.316515	1	NA	NA
DGE0004341	232.443	216.762	248.125	1.14469	0.194955	0.316515	1	NA	NA
DGE0003314	295.928	275.97	315.886	1.14464	0.194891	0.548076	1	NA	NA
DGE0002213	422.897	394.386	451.408	1.14458	0.194822	0.614883	1	NA	NA
DGE0000545	1318.18	1229.32	1407.04	1.14456	0.194798	0.630043	1	NA	NA
DGE0002752	352.914	329.157	376.671	1.14435	0.194531	0.59133	1	NA	NA
DGE0002360	403.402	376.323	430.482	1.14392	0.193981	0.606437	1	NA	NA
DGE0002365	403.402	376.323	430.482	1.14392	0.193981	0.606437	1	NA	NA
DGE0003000	325.921	304.069	347.773	1.14373	0.193749	0.58331	1	NA	NA
DGE0000669	1135.73	1059.72	1211.73	1.14343	0.193374	0.63821	1	NA	NA
DGE0000132	3502.65	3268.49	3736.82	1.14329	0.193187	0.627174	1	NA	NA
DGE0001844	497.88	464.633	531.127	1.14311	0.192963	0.625031	1	NA	NA
DGE0000694	1095.74	1022.59	1168.88	1.14305	0.192889	0.640454	1	NA	NA
DGE0004271	235.443	219.772	251.114	1.14261	0.192333	0.336921	1	NA	NA
DGE0000281	2091	1951.86	2230.13	1.14257	0.19228	0.629911	1	NA	NA
DGE0003879	256.938	239.843	274.033	1.14255	0.192261	0.429991	1	NA	NA
DGE0003275	299.928	279.984	319.872	1.14246	0.192148	0.560325	1	NA	NA
DGE0003180	307.426	287.009	327.844	1.14228	0.191913	0.570981	1	NA	NA
DGE0001764	514.876	480.69	549.063	1.14224	0.191867	0.627964	1	NA	NA
DGE0003026	322.423	301.058	343.787	1.14193	0.191474	0.585512	1	NA	NA
DGE0003722	265.437	247.871	283.002	1.14173	0.19122	0.463641	1	NA	NA
DGE0000516	1357.18	1267.46	1446.9	1.14158	0.191027	0.635814	1	NA	NA
DGE0002403	396.406	370.302	422.51	1.14099	0.190284	0.612018	1	NA	NA
DGE0004204	238.443	222.783	254.104	1.14059	0.189778	0.357064	1	NA	NA
DGE0002792	346.918	324.139	369.696	1.14055	0.189725	0.599271	1	NA	NA
DGE0004648	216.949	202.713	231.185	1.14046	0.18961	0.258475	1	NA	NA
DGE0000878	905.286	845.974	964.598	1.14022	0.189315	0.653086	1	NA	NA
DGE0003294	297.43	277.977	316.882	1.13996	0.188981	0.562843	1	NA	NA
DGE0003679	268.437	250.882	285.991	1.13994	0.188963	0.478992	1	NA	NA
DGE0002434	391.907	366.287	417.527	1.13989	0.188894	0.613944	1	NA	NA
DGE0000384	1640.61	1533.39	1747.83	1.13985	0.188844	0.637309	1	NA	NA
DGE0001395	617.354	577.028	657.68	1.13977	0.188744	0.646168	1	NA	NA
DGE0001921	479.887	448.577	511.197	1.1396	0.188524	0.631977	1	NA	NA
DGE0004477	225.447	210.741	240.153	1.13957	0.188484	0.299809	1	NA	NA
DGE0002907	334.921	313.101	356.742	1.13938	0.188254	0.598384	1	NA	NA
DGE0002125	436.897	408.436	465.359	1.13937	0.188234	0.628844	1	NA	NA
DGE0004583	218.949	204.72	233.178	1.13901	0.18778	0.271668	1	NA	NA
DGE0001543	577.364	539.898	614.831	1.13879	0.187504	0.643937	1	NA	NA
DGE0004008	248.942	232.818	265.065	1.13851	0.187142	0.409887	1	NA	NA
DGE0003269	300.43	280.988	319.872	1.13838	0.186987	0.571685	1	NA	NA
DGE0003740	263.938	246.868	281.009	1.1383	0.186877	0.468506	1	NA	NA
DGE0001525	580.365	542.908	617.821	1.13798	0.18648	0.645941	1	NA	NA
DGE0001549	575.866	538.894	612.838	1.13721	0.185504	0.652211	1	NA	NA
DGE0000509	1360.68	1273.48	1447.89	1.13696	0.185183	0.646298	1	NA	NA
DGE0003827	259.44	242.854	276.026	1.1366	0.184719	0.457384	1	NA	NA
DGE0003483	281.935	263.928	299.942	1.13646	0.184541	0.539855	1	NA	NA
DGE0003040	319.426	299.051	339.801	1.13627	0.1843	0.597527	1	NA	NA
DGE0002911	334.423	313.101	355.745	1.1362	0.184218	0.605986	1	NA	NA
DGE0000994	810.313	758.667	861.96	1.13615	0.184154	0.664096	1	NA	NA
DGE0001797	505.883	473.665	538.102	1.13604	0.184013	0.641688	1	NA	NA
DGE0000700	1086.75	1017.58	1155.92	1.13596	0.183907	0.656759	1	NA	NA
DGE0003369	290.433	271.956	308.91	1.13588	0.183815	0.560861	1	NA	NA
DGE0000297	2005.04	1877.6	2132.48	1.13575	0.183641	0.646074	1	NA	NA
DGE0001627	551.873	516.817	586.93	1.13566	0.183535	0.647662	1	NA	NA
DGE0001438	604.361	565.989	642.733	1.13559	0.183444	0.652519	1	NA	NA
DGE0004634	216.45	202.713	230.188	1.13554	0.183378	0.274762	1	NA	NA
DGE0003783	261.44	244.861	278.019	1.13542	0.183224	0.468219	1	NA	NA
DGE0003351	291.433	272.959	309.907	1.13536	0.183148	0.564264	1	NA	NA
DGE0002750	351.419	329.157	373.682	1.13527	0.183035	0.613032	1	NA	NA
DGE0000958	837.808	784.758	890.858	1.1352	0.182946	0.662836	1	NA	NA
DGE0001546	576.368	539.898	612.838	1.1351	0.18282	0.652287	1	NA	NA
DGE0000304	1956.05	1832.44	2079.66	1.13491	0.182584	0.648239	1	NA	NA
DGE0004608	217.45	203.716	231.185	1.13484	0.182485	0.278553	1	NA	NA
DGE0001335	638.354	598.102	678.606	1.1346	0.182183	0.658539	1	NA	NA
DGE0004436	225.949	211.744	240.153	1.13416	0.18163	0.319871	1	NA	NA
DGE0002208	421.904	395.39	448.418	1.13412	0.18157	0.639402	1	NA	NA
DGE0002992	325.426	305.072	345.78	1.13344	0.180704	0.60856	1	NA	NA
DGE0001724	522.382	489.721	555.042	1.13338	0.180636	0.648682	1	NA	NA
DGE0001198	696.842	653.296	740.388	1.13331	0.180545	0.666196	1	NA	NA
DGE0002636	363.918	341.199	386.636	1.13317	0.180362	0.627592	1	NA	NA
DGE0000866	909.794	852.998	966.59	1.13317	0.180362	0.668809	1	NA	NA
DGE0001356	629.358	590.074	668.641	1.13315	0.180337	0.661555	1	NA	NA
DGE0002701	356.419	334.175	378.664	1.13313	0.180317	0.619054	1	NA	NA
DGE0000682	1116.25	1046.68	1185.82	1.13293	0.180063	0.662624	1	NA	NA
DGE0001059	774.825	726.554	823.097	1.13288	0.179992	0.666637	1	NA	NA
DGE0004541	220.45	206.727	234.174	1.13277	0.179857	0.299051	1	NA	NA
DGE0000326	1834.09	1720.05	1948.13	1.1326	0.179642	0.653052	1	NA	NA
DGE0000083	4827.91	4527.92	5127.91	1.13251	0.179525	0.652144	1	NA	NA
DGE0000730	1054.76	989.478	1120.05	1.13196	0.178823	0.666953	1	NA	NA
DGE0003278	298.433	279.984	316.882	1.13179	0.178602	0.586045	1	NA	NA
DGE0003353	290.935	272.959	308.91	1.13171	0.178502	0.573207	1	NA	NA
DGE0001295	651.354	611.148	691.561	1.13158	0.178334	0.665789	1	NA	NA
DGE0002154	429.904	403.418	456.39	1.13131	0.177992	0.647144	1	NA	NA
DGE0003257	299.433	280.988	317.879	1.13129	0.17797	0.588863	1	NA	NA
DGE0002852	338.925	318.118	359.731	1.13081	0.177356	0.620963	1	NA	NA
DGE0004033	246.945	231.815	262.076	1.13054	0.17701	0.42692	1	NA	NA
DGE0003624	270.44	253.892	286.988	1.13035	0.176772	0.513433	1	NA	NA
DGE0002771	348.423	327.15	369.696	1.13005	0.176387	0.625287	1	NA	NA
DGE0002689	356.921	335.178	378.664	1.12974	0.175991	0.635359	1	NA	NA
DGE0000317	1879.59	1765.2	1993.97	1.1296	0.175806	0.661133	1	NA	NA
DGE0003501	279.938	262.924	296.953	1.12942	0.175586	0.554771	1	NA	NA
DGE0003502	279.938	262.924	296.953	1.12942	0.175586	0.554771	1	NA	NA
DGE0001535	575.873	540.901	610.845	1.12931	0.175442	0.670434	1	NA	NA
DGE0003307	295.935	277.977	313.893	1.1292	0.175306	0.589034	1	NA	NA
DGE0003968	249.945	234.825	265.065	1.12877	0.174758	0.445034	1	NA	NA
DGE0003293	296.935	278.981	314.889	1.12871	0.17468	0.591966	1	NA	NA
DGE0003677	266.942	250.882	283.002	1.12803	0.173803	0.509382	1	NA	NA
DGE0002653	361.921	340.196	383.647	1.12772	0.173413	0.640835	1	NA	NA
DGE0003950	251.945	236.832	267.058	1.12762	0.173286	0.456765	1	NA	NA
DGE0003664	267.942	251.885	283.998	1.12749	0.173115	0.514203	1	NA	NA
DGE0000466	1435.69	1349.74	1521.63	1.12735	0.172934	0.667195	1	NA	NA
DGE0002846	339.426	319.122	359.731	1.12725	0.172812	0.630055	1	NA	NA
DGE0002693	356.423	335.178	377.668	1.12677	0.17219	0.642706	1	NA	NA
DGE0001066	768.334	722.54	814.128	1.12676	0.172179	0.68561	1	NA	NA
DGE0003765	261.444	245.864	277.023	1.12673	0.172143	0.494972	1	NA	NA
DGE0002151	428.908	403.418	454.397	1.12637	0.171678	0.658935	1	NA	NA
DGE0002613	365.921	344.21	387.633	1.12615	0.171402	0.645076	1	NA	NA
DGE0001682	533.385	501.764	565.007	1.12604	0.171261	0.666346	1	NA	NA
DGE0003494	279.44	262.924	295.956	1.12563	0.170736	0.55286	1	NA	NA
DGE0002872	335.928	316.111	355.745	1.12538	0.170412	0.633658	1	NA	NA
DGE0002933	329.43	310.09	348.77	1.12474	0.169588	0.632654	1	NA	NA
DGE0002446	385.918	363.277	408.559	1.12465	0.169474	0.650305	1	NA	NA
DGE0000929	852.819	802.822	902.815	1.12455	0.169351	0.689791	1	NA	NA
DGE0003359	289.938	272.959	306.917	1.12441	0.169164	0.59158	1	NA	NA
DGE0003824	257.945	242.854	273.037	1.12429	0.169009	0.490319	1	NA	NA
DGE0001741	515.891	485.707	546.074	1.12429	0.169009	0.669694	1	NA	NA
DGE0001542	573.379	539.898	606.859	1.12403	0.168676	0.677757	1	NA	NA
DGE0003793	258.945	243.857	274.033	1.12375	0.168315	0.495634	1	NA	NA
DGE0002322	404.914	381.34	428.489	1.12364	0.168177	0.655462	1	NA	NA
DGE0001282	656.361	618.173	694.55	1.12355	0.168068	0.684329	1	NA	NA
DGE0003663	267.444	251.885	283.002	1.12353	0.168044	0.524804	1	NA	NA
DGE0002546	372.921	351.235	394.608	1.12349	0.167986	0.652202	1	NA	NA
DGE0004226	235.45	221.78	249.121	1.12328	0.167722	0.401313	1	NA	NA
DGE0004229	235.45	221.78	249.121	1.12328	0.167722	0.401313	1	NA	NA
DGE0000486	1396.71	1315.62	1477.79	1.12326	0.167691	0.67759	1	NA	NA
DGE0003117	309.935	292.026	327.844	1.12265	0.166909	0.624656	1	NA	NA
DGE0002880	334.43	315.108	353.752	1.12264	0.166895	0.640092	1	NA	NA
DGE0000683	1109.77	1045.68	1173.86	1.12258	0.166824	0.686825	1	NA	NA
DGE0001101	743.344	700.462	786.227	1.12244	0.166638	0.693052	1	NA	NA
DGE0003516	277.942	261.921	293.963	1.12234	0.166505	0.558601	1	NA	NA
DGE0002516	376.921	355.249	398.594	1.12201	0.166091	0.65615	1	NA	NA
DGE0004496	221.454	208.734	234.174	1.12188	0.165917	0.342113	1	NA	NA
DGE0003384	287.44	270.952	303.928	1.1217	0.16569	0.594285	1	NA	NA
DGE0003363	288.44	271.956	304.924	1.12123	0.165079	0.597651	1	NA	NA
DGE0003589	272.444	256.903	287.984	1.12098	0.164766	0.547646	1	NA	NA
DGE0002619	363.925	343.206	384.643	1.12073	0.164445	0.658505	1	NA	NA
DGE0001153	712.853	672.363	753.343	1.12044	0.164065	0.695747	1	NA	NA
DGE0001857	489.399	461.623	517.176	1.12034	0.163941	0.677899	1	NA	NA
DGE0001028	788.338	743.614	833.062	1.12029	0.16387	0.700532	1	NA	NA
DGE0000827	954.303	900.164	1008.44	1.12029	0.16387	0.697111	1	NA	NA
DGE0002980	324.433	306.076	342.791	1.11995	0.163439	0.64255	1	NA	NA
DGE0004283	232.952	219.772	246.132	1.11994	0.16342	0.401995	1	NA	NA
DGE0002530	374.423	353.242	395.605	1.11993	0.163404	0.661236	1	NA	NA
DGE0003796	258.447	243.857	273.037	1.11966	0.16306	0.507086	1	NA	NA
DGE0000795	984.798	929.266	1040.33	1.11952	0.162878	0.697978	1	NA	NA
DGE0001584	559.386	527.855	590.916	1.11947	0.162809	0.687903	1	NA	NA
DGE0004418	225.454	212.748	238.16	1.11945	0.162786	0.369498	1	NA	NA
DGE0001310	643.368	607.134	679.603	1.11936	0.162677	0.693894	1	NA	NA
DGE0002116	434.911	410.443	459.38	1.11923	0.162506	0.677005	1	NA	NA
DGE0001120	728.351	687.416	769.286	1.1191	0.162337	0.700591	1	NA	NA
DGE0003644	267.945	252.889	283.002	1.11908	0.162307	0.540187	1	NA	NA
DGE0004404	226.454	213.751	239.156	1.11885	0.162021	0.376303	1	NA	NA
DGE0004408	226.454	213.751	239.156	1.11885	0.162021	0.376303	1	NA	NA
DGE0003908	251.949	237.836	266.062	1.11868	0.161793	0.486528	1	NA	NA
DGE0001250	671.863	634.229	709.497	1.11868	0.161793	0.693302	1	NA	NA
DGE0002782	344.43	325.143	363.717	1.11864	0.161743	0.661516	1	NA	NA
DGE0000082	4839.02	4568.06	5109.98	1.11863	0.161736	0.685291	1	NA	NA
DGE0003749	260.447	245.864	275.03	1.11863	0.161727	0.517473	1	NA	NA
DGE0003636	268.945	253.892	283.998	1.11858	0.161665	0.544756	1	NA	NA
DGE0003515	277.444	261.921	292.967	1.11853	0.161606	0.56861	1	NA	NA
DGE0003106	311.437	294.034	328.84	1.11838	0.161405	0.637429	1	NA	NA
DGE0004358	228.454	215.758	241.149	1.11768	0.160511	0.389975	1	NA	NA
DGE0004026	245.45	231.815	259.086	1.11764	0.160459	0.464408	1	NA	NA
DGE0000029	8044.38	7597.71	8491.05	1.11758	0.160379	0.683688	1	NA	NA
DGE0001920	474.904	448.577	501.232	1.11738	0.160124	0.684353	1	NA	NA
DGE0003051	315.437	298.048	332.826	1.11669	0.159225	0.645283	1	NA	NA
DGE0001909	477.904	451.587	504.221	1.11655	0.159053	0.686521	1	NA	NA
DGE0004487	221.956	209.737	234.174	1.11651	0.158998	0.364672	1	NA	NA
DGE0002269	409.918	387.362	432.475	1.11646	0.158934	0.674154	1	NA	NA
DGE0002886	333.433	315.108	351.759	1.11631	0.158744	0.664782	1	NA	NA
DGE0000074	5198.46	4913.27	5483.66	1.11609	0.158455	0.690738	1	NA	NA
DGE0001235	677.365	640.25	714.48	1.11594	0.158257	0.702391	1	NA	NA
DGE0002104	437.413	413.453	461.373	1.1159	0.158208	0.685453	1	NA	NA
DGE0001738	514.898	486.711	543.084	1.11583	0.158112	0.689901	1	NA	NA
DGE0002503	377.925	357.256	398.594	1.11571	0.157963	0.672136	1	NA	NA
DGE0001323	635.874	601.113	670.634	1.11565	0.157891	0.699666	1	NA	NA
DGE0003954	249.45	235.829	263.072	1.11552	0.157717	0.487741	1	NA	NA
DGE0003112	309.939	293.03	326.847	1.1154	0.157568	0.644131	1	NA	NA
DGE0003220	301.44	285.002	317.879	1.11536	0.157506	0.635056	1	NA	NA
DGE0001552	568.887	537.891	599.884	1.11525	0.157371	0.703186	1	NA	NA
DGE0003531	275.945	260.917	290.974	1.1152	0.157297	0.574897	1	NA	NA
DGE0003533	275.945	260.917	290.974	1.1152	0.157297	0.574897	1	NA	NA
DGE0003929	250.45	236.832	264.069	1.115	0.157046	0.493509	1	NA	NA
DGE0003101	310.939	294.034	327.844	1.11499	0.157027	0.646161	1	NA	NA
DGE0003638	268.447	253.892	283.002	1.11465	0.156594	0.555708	1	NA	NA
DGE0003008	320.437	303.065	337.808	1.11464	0.156577	0.6542	1	NA	NA
DGE0004388	225.956	213.751	238.16	1.11419	0.155997	0.391806	1	NA	NA
DGE0004415	225.956	213.751	238.16	1.11419	0.155997	0.391806	1	NA	NA
DGE0001491	583.386	551.94	614.831	1.11395	0.155679	0.702068	1	NA	NA
DGE0004043	243.952	230.811	257.093	1.11387	0.155577	0.471685	1	NA	NA
DGE0000992	802.843	759.67	846.016	1.11366	0.155311	0.710097	1	NA	NA
DGE0003725	261.949	247.871	276.026	1.11359	0.155215	0.538934	1	NA	NA
DGE0001177	698.863	661.325	736.402	1.11353	0.155136	0.711938	1	NA	NA
DGE0002658	358.43	339.192	377.668	1.11343	0.155015	0.676695	1	NA	NA
DGE0000421	1513.2	1432.03	1594.38	1.11337	0.154927	0.70123	1	NA	NA
DGE0004346	227.956	215.758	240.153	1.11306	0.154537	0.405217	1	NA	NA
DGE0002871	333.935	316.111	351.759	1.11277	0.154156	0.674191	1	NA	NA
DGE0000975	817.341	773.72	860.963	1.11276	0.154141	0.717773	1	NA	NA
DGE0000915	861.833	815.868	907.798	1.11268	0.154036	0.717254	1	NA	NA
DGE0002865	334.935	317.115	352.756	1.11239	0.153665	0.675486	1	NA	NA
DGE0003994	246.952	233.822	260.083	1.11231	0.15356	0.489415	1	NA	NA
DGE0000671	1114.79	1055.71	1173.86	1.11191	0.153045	0.711976	1	NA	NA
DGE0004493	221.457	209.737	233.178	1.11176	0.152846	0.380887	1	NA	NA
DGE0003308	292.444	276.974	307.914	1.11171	0.152779	0.632353	1	NA	NA
DGE0003108	310.44	294.034	326.847	1.1116	0.152635	0.65492	1	NA	NA
DGE0004654	212.959	201.709	224.209	1.11155	0.15257	0.365396	1	NA	NA
DGE0003807	257.451	243.857	271.044	1.11149	0.15249	0.530949	1	NA	NA
DGE0002837	337.935	320.125	355.745	1.11127	0.152208	0.679245	1	NA	NA
DGE0004099	240.454	227.801	253.107	1.11109	0.151976	0.467372	1	NA	NA
DGE0004282	231.956	219.772	244.139	1.11087	0.151691	0.431573	1	NA	NA
DGE0003289	294.444	278.981	309.907	1.11085	0.15167	0.637985	1	NA	NA
DGE0002096	437.416	414.457	460.376	1.11079	0.151591	0.698174	1	NA	NA
DGE0004438	223.457	211.744	235.17	1.11063	0.151384	0.394383	1	NA	NA
DGE0000969	819.345	776.73	861.96	1.10973	0.150207	0.724985	1	NA	NA
DGE0001336	630.881	598.102	663.659	1.10961	0.15005	0.713885	1	NA	NA
DGE0002019	450.915	427.503	474.327	1.10953	0.149948	0.70233	1	NA	NA
DGE0002477	378.928	359.263	398.594	1.10948	0.149881	0.688173	1	NA	NA
DGE0001181	695.369	659.317	731.42	1.10936	0.149727	0.721914	1	NA	NA
DGE0004217	234.956	222.783	247.128	1.10928	0.149621	0.450972	1	NA	NA
DGE0000688	1094.29	1037.65	1150.94	1.10918	0.149497	0.719163	1	NA	NA
DGE0001758	506.905	480.69	533.12	1.10907	0.149353	0.706061	1	NA	NA
DGE0001376	615.884	584.053	647.715	1.109	0.149261	0.720987	1	NA	NA
DGE0001192	689.87	654.3	725.441	1.10873	0.148907	0.723379	1	NA	NA
DGE0004539	217.959	206.727	229.192	1.10867	0.14883	0.377649	1	NA	NA
DGE0003691	263.451	249.878	277.023	1.10863	0.148779	0.560188	1	NA	NA
DGE0002332	399.925	379.333	420.517	1.10857	0.148697	0.692489	1	NA	NA
DGE0000201	2633.01	2497.78	2768.24	1.10828	0.148321	0.710007	1	NA	NA
DGE0001287	648.379	615.162	681.596	1.10799	0.147949	0.720896	1	NA	NA
DGE0001182	694.871	659.317	730.424	1.10785	0.14776	0.72544	1	NA	NA
DGE0001512	576.393	546.922	605.863	1.10777	0.147655	0.716691	1	NA	NA
DGE0004137	237.956	225.794	250.118	1.10773	0.147602	0.469696	1	NA	NA
DGE0000443	1475.23	1399.92	1550.53	1.10758	0.147417	0.714298	1	NA	NA
DGE0003185	302.444	287.009	317.879	1.10756	0.147381	0.658104	1	NA	NA
DGE0001818	494.908	469.651	520.165	1.10756	0.147381	0.709361	1	NA	NA
DGE0000653	1137.79	1079.8	1195.78	1.10742	0.147196	0.722143	1	NA	NA
DGE0002497	376.43	357.256	395.605	1.10734	0.147102	0.693559	1	NA	NA
DGE0000955	827.847	785.762	869.931	1.10712	0.146809	0.728056	1	NA	NA
DGE0001260	662.877	629.212	696.543	1.10701	0.146667	0.720675	1	NA	NA
DGE0002722	349.935	332.168	367.703	1.10698	0.14663	0.692631	1	NA	NA
DGE0000833	939.826	892.136	987.517	1.10691	0.146542	0.729076	1	NA	NA
DGE0002551	368.932	350.231	387.633	1.10679	0.146383	0.69459	1	NA	NA
DGE0004110	239.956	227.801	252.111	1.10672	0.146285	0.481862	1	NA	NA
DGE0001688	526.403	499.757	553.049	1.10664	0.146182	0.712736	1	NA	NA
DGE0004272	231.457	219.772	243.142	1.10634	0.14579	0.447249	1	NA	NA
DGE0004646	213.461	202.713	224.209	1.10604	0.14541	0.387623	1	NA	NA
DGE0000812	965.823	917.224	1014.42	1.10597	0.145312	0.730682	1	NA	NA
DGE0003467	278.949	264.931	292.967	1.10582	0.145118	0.611196	1	NA	NA
DGE0003123	307.444	292.026	322.861	1.10559	0.144815	0.668857	1	NA	NA
DGE0003444	279.949	265.935	293.963	1.1054	0.144563	0.627076	1	NA	NA
DGE0004239	233.457	221.78	245.135	1.10531	0.144452	0.459964	1	NA	NA
DGE0004240	233.457	221.78	245.135	1.10531	0.144452	0.459964	1	NA	NA
DGE0001394	607.389	577.028	637.75	1.10523	0.14435	0.723816	1	NA	NA
DGE0000892	880.84	836.942	924.738	1.1049	0.143918	0.735371	1	NA	NA
DGE0001625	543.901	516.817	570.986	1.10481	0.143803	0.721125	1	NA	NA
DGE0001313	637.884	606.131	669.638	1.10478	0.143753	0.725623	1	NA	NA
DGE0001520	572.396	543.912	600.88	1.10474	0.143705	0.723926	1	NA	NA
DGE0002922	328.44	312.097	344.784	1.10473	0.143698	0.693755	1	NA	NA
DGE0002824	337.939	321.129	354.749	1.10469	0.143645	0.69664	1	NA	NA
DGE0001363	619.888	589.071	650.705	1.10463	0.143563	0.731755	1	NA	NA
DGE0002577	366.434	348.224	384.643	1.10459	0.143505	0.700229	1	NA	NA
DGE0003096	310.444	295.037	325.851	1.10444	0.143315	0.674699	1	NA	NA
DGE0003845	254.454	241.85	267.058	1.10423	0.14304	0.546006	1	NA	NA
DGE0002894	330.44	314.104	346.777	1.10402	0.142765	0.696351	1	NA	NA
DGE0001788	500.41	475.672	525.148	1.10401	0.142756	0.718352	1	NA	NA
DGE0001548	566.898	538.894	594.902	1.10393	0.142649	0.729046	1	NA	NA
DGE0000282	2051.13	1949.85	2152.41	1.10388	0.142586	0.722849	1	NA	NA
DGE0004176	236.457	224.79	248.125	1.10381	0.142487	0.478603	1	NA	NA
DGE0002137	427.423	406.429	448.418	1.10331	0.141843	0.716269	1	NA	NA
DGE0003639	266.952	253.892	280.012	1.10288	0.141273	0.589776	1	NA	NA
DGE0003786	257.454	244.861	270.047	1.10286	0.141252	0.560883	1	NA	NA
DGE0004114	238.457	226.797	250.118	1.10283	0.141205	0.490715	1	NA	NA
DGE0001382	611.891	582.046	641.736	1.10255	0.140848	0.736461	1	NA	NA
DGE0003244	296.447	281.991	310.903	1.10253	0.140816	0.665095	1	NA	NA
DGE0003612	267.952	254.896	281.009	1.10245	0.140707	0.594001	1	NA	NA
DGE0000038	7352.69	6994.59	7710.8	1.1024	0.140642	0.722877	1	NA	NA
DGE0001578	555.901	528.859	582.944	1.10227	0.140474	0.732757	1	NA	NA
DGE0002071	440.922	419.474	462.369	1.10226	0.140462	0.720017	1	NA	NA
DGE0000279	2061.13	1960.89	2161.38	1.10224	0.14044	0.726906	1	NA	NA
DGE0003242	297.447	282.995	311.9	1.10214	0.140308	0.667542	1	NA	NA
DGE0002378	393.43	374.316	412.545	1.10213	0.140295	0.708353	1	NA	NA
DGE0002508	374.434	356.252	392.615	1.10207	0.140217	0.707227	1	NA	NA
DGE0003466	278.451	264.931	291.97	1.10206	0.140203	0.621876	1	NA	NA
DGE0002150	423.925	403.418	444.432	1.10167	0.139688	0.720179	1	NA	NA
DGE0004259	231.959	220.776	243.142	1.10131	0.139218	0.469617	1	NA	NA
DGE0000890	880.345	837.945	922.745	1.1012	0.139076	0.744326	1	NA	NA
DGE0004640	212.963	202.713	223.213	1.10113	0.138984	0.408954	1	NA	NA
DGE0003421	281.451	267.942	294.96	1.10083	0.138598	0.644562	1	NA	NA
DGE0002703	350.939	334.175	367.703	1.10033	0.137939	0.710352	1	NA	NA
DGE0000302	1942.16	1849.5	2034.82	1.1002	0.137767	0.732618	1	NA	NA
DGE0001179	693.379	660.321	726.438	1.10013	0.137671	0.744075	1	NA	NA
DGE0002612	361.437	344.21	378.664	1.1001	0.137631	0.711804	1	NA	NA
DGE0004592	214.963	204.72	225.206	1.10007	0.137594	0.411791	1	NA	NA
DGE0003395	283.451	269.949	296.953	1.10003	0.137546	0.651041	1	NA	NA
DGE0002115	430.925	410.443	451.408	1.09981	0.13725	0.725565	1	NA	NA
DGE0003038	313.946	299.051	328.84	1.09961	0.136994	0.700658	1	NA	NA
DGE0002159	422.427	402.414	442.439	1.09946	0.136798	0.725738	1	NA	NA
DGE0003263	294.949	280.988	308.91	1.09937	0.136682	0.672316	1	NA	NA
DGE0002765	344.441	328.153	360.728	1.09926	0.136539	0.712371	1	NA	NA
DGE0003801	255.956	243.857	268.054	1.09923	0.13649	0.569044	1	NA	NA
DGE0002587	364.437	347.22	381.654	1.09917	0.136412	0.71442	1	NA	NA
DGE0003974	246.458	234.825	258.09	1.09907	0.136284	0.536502	1	NA	NA
DGE0002102	433.925	413.453	454.397	1.09903	0.13623	0.727789	1	NA	NA
DGE0004136	236.959	225.794	248.125	1.0989	0.136061	0.50032	1	NA	NA
DGE0002046	444.424	423.489	465.359	1.09887	0.13602	0.728895	1	NA	NA
DGE0000275	2094.14	1996.02	2192.27	1.09832	0.1353	0.736657	1	NA	NA
DGE0003004	317.946	303.065	332.826	1.0982	0.13514	0.706942	1	NA	NA
DGE0002812	337.942	322.132	353.752	1.09816	0.135086	0.714195	1	NA	NA
DGE0001504	576.901	549.933	603.87	1.09808	0.134982	0.745695	1	NA	NA
DGE0001540	567.403	540.901	593.905	1.09799	0.134867	0.740383	1	NA	NA
DGE0000187	2740.03	2612.18	2867.88	1.09789	0.134731	0.735869	1	NA	NA
DGE0000552	1279.78	1220.29	1339.28	1.09751	0.13423	0.742863	1	NA	NA
DGE0000219	2433.09	2320.16	2546.02	1.09735	0.134022	0.737939	1	NA	NA
DGE0001701	520.912	496.746	545.077	1.0973	0.133952	0.73578	1	NA	NA
DGE0002692	351.441	335.178	367.703	1.09704	0.133613	0.71921	1	NA	NA
DGE0004467	220.963	210.741	231.185	1.09701	0.133576	0.440661	1	NA	NA
DGE0002963	321.946	307.079	336.812	1.09682	0.133332	0.712721	1	NA	NA
DGE0004255	231.461	220.776	242.146	1.09679	0.133293	0.486316	1	NA	NA
DGE0004665	211.464	201.709	221.22	1.09673	0.133204	0.429824	1	NA	NA
DGE0001195	684.885	653.296	716.473	1.0967	0.133174	0.749594	1	NA	NA
DGE0003697	261.956	249.878	274.033	1.09667	0.133126	0.596666	1	NA	NA
DGE0000394	1576.74	1504.29	1649.18	1.09632	0.132671	0.743009	1	NA	NA
DGE0001573	556.407	530.866	581.947	1.09622	0.132541	0.744491	1	NA	NA
DGE0004020	242.959	231.815	254.104	1.09615	0.132445	0.534766	1	NA	NA
DGE0001842	486.919	464.633	509.204	1.09593	0.132151	0.738249	1	NA	NA
DGE0000972	811.864	774.723	849.005	1.09588	0.132093	0.752286	1	NA	NA
DGE0002935	324.946	310.09	339.801	1.09582	0.132005	0.716779	1	NA	NA
DGE0002190	416.43	397.397	435.464	1.09579	0.131973	0.734732	1	NA	NA
DGE0003130	304.949	291.023	318.875	1.0957	0.131859	0.704987	1	NA	NA
DGE0002127	427.929	408.436	447.422	1.09545	0.131527	0.736596	1	NA	NA
DGE0001886	479.42	457.608	501.232	1.09533	0.131365	0.739527	1	NA	NA
DGE0003998	244.959	233.822	256.097	1.09526	0.131279	0.545674	1	NA	NA
DGE0003347	285.952	272.959	298.946	1.0952	0.131196	0.670791	1	NA	NA
DGE0003798	255.458	243.857	267.058	1.09514	0.131117	0.582277	1	NA	NA
DGE0003806	255.458	243.857	267.058	1.09514	0.131117	0.582277	1	NA	NA
DGE0000882	879.854	839.952	919.756	1.09501	0.130943	0.759323	1	NA	NA
DGE0001471	583.403	556.958	609.849	1.09496	0.130884	0.748375	1	NA	NA
DGE0000460	1433.76	1368.81	1498.71	1.0949	0.130801	0.746577	1	NA	NA
DGE0002793	339.444	324.139	354.749	1.09443	0.130183	0.724607	1	NA	NA
DGE0002987	319.447	305.072	333.822	1.09424	0.12993	0.718758	1	NA	NA
DGE0002372	391.936	374.316	409.555	1.09414	0.129803	0.72925	1	NA	NA
DGE0001677	526.413	502.767	550.06	1.09406	0.129698	0.744066	1	NA	NA
DGE0000933	836.363	798.808	873.917	1.09403	0.129649	0.762521	1	NA	NA
DGE0001796	495.919	473.665	518.172	1.09396	0.129565	0.743506	1	NA	NA
DGE0002036	444.427	424.492	464.362	1.09392	0.129512	0.741642	1	NA	NA
DGE0001715	516.915	493.735	540.095	1.0939	0.129475	0.744246	1	NA	NA
DGE0002859	331.946	317.115	346.777	1.09354	0.129003	0.72536	1	NA	NA
DGE0004291	228.963	218.769	239.156	1.09319	0.128546	0.491251	1	NA	NA
DGE0000289	1999.67	1910.72	2088.63	1.09312	0.128445	0.750336	1	NA	NA
DGE0001060	760.376	726.554	794.199	1.0931	0.12843	0.762804	1	NA	NA
DGE0001697	520.915	497.75	544.081	1.09308	0.128401	0.746409	1	NA	NA
DGE0003292	291.953	278.981	304.924	1.093	0.128287	0.687219	1	NA	NA
DGE0004069	240.461	229.808	251.114	1.09271	0.127916	0.539066	1	NA	NA
DGE0001868	480.922	459.616	502.228	1.09271	0.127916	0.746273	1	NA	NA
DGE0003285	292.953	279.984	305.921	1.09264	0.127814	0.689804	1	NA	NA
DGE0001574	555.41	530.866	579.954	1.09247	0.127592	0.753885	1	NA	NA
DGE0003534	272.956	260.917	284.995	1.09228	0.127344	0.640798	1	NA	NA
DGE0002733	346.444	331.164	361.724	1.09228	0.127344	0.731539	1	NA	NA
DGE0000235	2333.62	2230.84	2436.41	1.09215	0.127167	0.751488	1	NA	NA
DGE0002540	368.441	352.238	384.643	1.092	0.12697	0.733799	1	NA	NA
DGE0001486	579.407	553.947	604.866	1.09192	0.126868	0.755867	1	NA	NA
DGE0003513	273.956	261.921	285.991	1.0919	0.126841	0.644385	1	NA	NA
DGE0004658	210.966	201.709	220.223	1.09179	0.126691	0.452653	1	NA	NA
DGE0001838	485.922	464.633	507.211	1.09164	0.126494	0.749182	1	NA	NA
DGE0003658	264.458	252.889	276.026	1.09149	0.126302	0.621973	1	NA	NA
DGE0004212	232.963	222.783	243.142	1.09139	0.126162	0.515339	1	NA	NA
DGE0002032	444.929	425.496	464.362	1.09134	0.126106	0.748379	1	NA	NA
DGE0003105	307.451	294.034	320.868	1.09126	0.126	0.719879	1	NA	NA
DGE0003226	296.953	283.998	309.907	1.09123	0.125953	0.699189	1	NA	NA
DGE0002017	446.929	427.503	466.355	1.09088	0.125495	0.749675	1	NA	NA
DGE0004614	212.966	203.716	222.216	1.09081	0.125404	0.455407	1	NA	NA
DGE0001821	489.922	468.647	511.197	1.09079	0.125376	0.751458	1	NA	NA
DGE0002494	373.441	357.256	389.626	1.09061	0.125132	0.737725	1	NA	NA
DGE0001000	790.875	756.66	825.09	1.09044	0.124906	0.76617	1	NA	NA
DGE0000896	867.363	829.917	904.808	1.09024	0.124645	0.771274	1	NA	NA
DGE0000601	1202.81	1151.05	1254.57	1.08994	0.124253	0.763619	1	NA	NA
DGE0003415	279.956	267.942	291.97	1.08968	0.123901	0.677345	1	NA	NA
DGE0001213	678.393	649.282	707.504	1.08967	0.123893	0.765824	1	NA	NA
DGE0001942	463.427	443.559	483.295	1.08958	0.123779	0.753761	1	NA	NA
DGE0002834	334.447	320.125	348.77	1.08948	0.123639	0.737188	1	NA	NA
DGE0002932	323.949	310.09	337.808	1.08939	0.123519	0.734309	1	NA	NA
DGE0002105	431.932	413.453	450.411	1.08939	0.123519	0.752739	1	NA	NA
DGE0001989	453.929	434.527	473.33	1.0893	0.123401	0.754125	1	NA	NA
DGE0000214	2499.11	2392.41	2605.81	1.0892	0.123267	0.758617	1	NA	NA
DGE0004312	227.464	217.765	237.163	1.08908	0.123107	0.503174	1	NA	NA
DGE0004324	227.464	217.765	237.163	1.08908	0.123107	0.503174	1	NA	NA
DGE0002721	346.946	332.168	361.724	1.08898	0.122978	0.740606	1	NA	NA
DGE0003258	293.454	280.988	305.921	1.08873	0.122652	0.702351	1	NA	NA
DGE0003268	293.454	280.988	305.921	1.08873	0.122652	0.702351	1	NA	NA
DGE0003877	250.461	239.843	261.079	1.08854	0.122396	0.591187	1	NA	NA
DGE0004511	217.966	208.734	227.199	1.08846	0.12229	0.466896	1	NA	NA
DGE0001373	610.905	585.056	636.754	1.08836	0.12216	0.7716	1	NA	NA
DGE0002519	370.942	355.249	386.636	1.08835	0.122147	0.74374	1	NA	NA
DGE0002520	370.942	355.249	386.636	1.08835	0.122147	0.74374	1	NA	NA
DGE0001030	775.38	742.61	808.149	1.08826	0.122017	0.777438	1	NA	NA
DGE0003512	273.458	261.921	284.995	1.0881	0.121805	0.656081	1	NA	NA
DGE0001434	590.909	565.989	615.828	1.08806	0.121752	0.771529	1	NA	NA
DGE0003001	317.451	304.069	330.833	1.08802	0.121706	0.735387	1	NA	NA
DGE0003661	262.959	251.885	274.033	1.08793	0.121584	0.630717	1	NA	NA
DGE0001173	690.393	661.325	719.462	1.08791	0.121561	0.77409	1	NA	NA
DGE0001303	635.902	609.141	662.663	1.08786	0.121498	0.767041	1	NA	NA
DGE0002416	384.441	368.295	400.587	1.08768	0.121256	0.746071	1	NA	NA
DGE0003097	307.953	295.037	320.868	1.08755	0.121085	0.731072	1	NA	NA
DGE0001958	461.929	442.556	481.302	1.08755	0.121085	0.758983	1	NA	NA
DGE0003818	253.461	242.854	264.069	1.08736	0.120825	0.605272	1	NA	NA
DGE0000340	1730.23	1657.83	1802.64	1.08735	0.120819	0.766548	1	NA	NA
DGE0004244	231.464	221.78	241.149	1.08734	0.120801	0.527116	1	NA	NA
DGE0000129	3467.47	3322.68	3612.26	1.08715	0.120554	0.764166	1	NA	NA
DGE0004434	220.966	211.744	230.188	1.0871	0.12049	0.485799	1	NA	NA
DGE0002968	320.451	307.079	333.822	1.08709	0.12047	0.739401	1	NA	NA
DGE0002553	365.444	350.231	380.657	1.08687	0.120186	0.747573	1	NA	NA
DGE0000256	2248.16	2154.57	2341.74	1.08687	0.120179	0.765379	1	NA	NA
DGE0003622	265.959	254.896	277.023	1.08681	0.120097	0.642532	1	NA	NA
DGE0001609	543.417	520.831	566.004	1.08673	0.119997	0.763113	1	NA	NA
DGE0003450	277.458	265.935	288.981	1.08666	0.119901	0.669465	1	NA	NA
DGE0003455	277.458	265.935	288.981	1.08666	0.119901	0.669465	1	NA	NA
DGE0003168	300.454	288.012	312.896	1.0864	0.119554	0.728341	1	NA	NA
DGE0000916	848.871	813.861	883.882	1.08604	0.119072	0.77843	1	NA	NA
DGE0002070	437.434	419.474	455.394	1.08563	0.118531	0.762979	1	NA	NA
DGE0003283	291.956	279.984	303.928	1.08552	0.118384	0.710261	1	NA	NA
DGE0003552	269.959	258.91	281.009	1.08535	0.118164	0.657456	1	NA	NA
DGE0002331	395.441	379.333	411.548	1.08493	0.117596	0.754264	1	NA	NA
DGE0002680	350.448	336.182	364.714	1.08487	0.117523	0.752254	1	NA	NA
DGE0001763	500.926	480.69	521.162	1.0842	0.116625	0.768719	1	NA	NA
DGE0003855	250.963	240.847	261.079	1.08401	0.116373	0.610508	1	NA	NA
DGE0001381	607.41	583.049	631.772	1.08356	0.115785	0.77745	1	NA	NA
DGE0002958	320.953	308.083	333.822	1.08355	0.115763	0.749696	1	NA	NA
DGE0002376	389.943	374.316	405.569	1.0835	0.115693	0.757735	1	NA	NA
DGE0001961	459.932	441.552	478.313	1.08325	0.115371	0.77018	1	NA	NA
DGE0000330	1751.74	1681.91	1821.57	1.08304	0.115084	0.777609	1	NA	NA
DGE0003767	254.963	244.861	265.065	1.08251	0.114385	0.628498	1	NA	NA
DGE0002246	406.441	390.372	422.51	1.08233	0.114134	0.762453	1	NA	NA
DGE0002913	325.953	313.101	338.805	1.0821	0.113829	0.75563	1	NA	NA
DGE0002238	407.441	391.376	423.506	1.0821	0.113829	0.763186	1	NA	NA
DGE0004666	209.97	201.709	218.23	1.08191	0.113576	0.500719	1	NA	NA
DGE0001863	478.431	459.616	497.246	1.08187	0.113532	0.774308	1	NA	NA
DGE0003569	268.461	257.907	279.016	1.08185	0.113499	0.666243	1	NA	NA
DGE0001969	456.434	438.541	474.327	1.0816	0.113168	0.774421	1	NA	NA
DGE0002400	386.444	371.305	401.583	1.08155	0.113095	0.762862	1	NA	NA
DGE0002885	327.953	315.108	340.798	1.08153	0.113072	0.757822	1	NA	NA
DGE0004639	210.97	202.713	219.227	1.08147	0.112988	0.502029	1	NA	NA
DGE0003254	293.458	281.991	304.924	1.08133	0.112802	0.736735	1	NA	NA
DGE0001045	763.39	733.578	793.202	1.08128	0.112737	0.794806	1	NA	NA
DGE0004132	234.966	225.794	244.139	1.08125	0.112697	0.567554	1	NA	NA
DGE0004135	234.966	225.794	244.139	1.08125	0.112697	0.567554	1	NA	NA
DGE0002877	328.953	316.111	341.794	1.08125	0.112697	0.758898	1	NA	NA
DGE0001251	659.905	634.229	685.582	1.08097	0.112324	0.784481	1	NA	NA
DGE0000557	1261.32	1212.26	1310.38	1.08094	0.112282	0.785308	1	NA	NA
DGE0003368	282.96	271.956	293.963	1.08092	0.112262	0.711464	1	NA	NA
DGE0002371	389.444	374.316	404.573	1.08083	0.112144	0.764976	1	NA	NA
DGE0002444	377.946	363.277	392.615	1.08076	0.112046	0.7647	1	NA	NA
DGE0003899	248.465	238.84	258.09	1.0806	0.111831	0.616311	1	NA	NA
DGE0003338	284.96	273.963	295.956	1.08028	0.111402	0.716762	1	NA	NA
DGE0002616	356.949	343.206	370.692	1.08009	0.111146	0.765924	1	NA	NA
DGE0000505	1332.81	1281.5	1384.12	1.08007	0.111128	0.786174	1	NA	NA
DGE0000450	1440.3	1384.87	1495.72	1.08005	0.111096	0.784616	1	NA	NA
DGE0003327	285.96	274.966	296.953	1.07996	0.110977	0.719331	1	NA	NA
DGE0001454	584.417	561.975	606.859	1.07987	0.110856	0.786497	1	NA	NA
DGE0004552	214.97	206.727	223.213	1.07975	0.110695	0.507201	1	NA	NA
DGE0003837	251.465	241.85	261.079	1.07951	0.110374	0.629998	1	NA	NA
DGE0002589	359.949	346.217	373.682	1.07933	0.110134	0.768163	1	NA	NA
DGE0002590	359.949	346.217	373.682	1.07933	0.110134	0.768163	1	NA	NA
DGE0001744	503.929	484.704	523.155	1.07933	0.110134	0.78145	1	NA	NA
DGE0001652	527.926	507.785	548.067	1.07933	0.110134	0.781839	1	NA	NA
DGE0000284	2015.22	1938.81	2091.62	1.07881	0.109447	0.787344	1	NA	NA
DGE0003789	253.465	243.857	263.072	1.0788	0.109422	0.638659	1	NA	NA
DGE0001264	651.909	627.205	676.613	1.07878	0.109396	0.789971	1	NA	NA
DGE0004263	229.468	220.776	238.16	1.07874	0.109347	0.558563	1	NA	NA
DGE0002668	351.451	338.189	364.714	1.07843	0.108935	0.770216	1	NA	NA
DGE0001945	460.936	443.559	478.313	1.07835	0.108828	0.783166	1	NA	NA
DGE0001500	571.421	549.933	592.909	1.07815	0.108554	0.790696	1	NA	NA
DGE0000013	11430.9	11002.7	11859.2	1.07784	0.108149	0.783472	1	NA	NA
DGE0001492	573.421	551.94	594.902	1.07784	0.108139	0.791525	1	NA	NA
DGE0003967	244.966	235.829	254.104	1.07749	0.107677	0.618089	1	NA	NA
DGE0000320	1828.25	1760.19	1896.31	1.07734	0.107467	0.790739	1	NA	NA
DGE0001615	539.926	519.827	560.025	1.07733	0.107458	0.79122	1	NA	NA
DGE0002847	331.455	319.122	343.787	1.07729	0.10741	0.770761	1	NA	NA
DGE0000640	1145.34	1102.88	1187.81	1.07701	0.107033	0.797987	1	NA	NA
DGE0002235	406.444	391.376	421.513	1.077	0.107024	0.776898	1	NA	NA
DGE0002090	431.441	415.46	447.422	1.07693	0.106925	0.7859	1	NA	NA
DGE0002086	432.441	416.464	448.418	1.07673	0.106654	0.786495	1	NA	NA
DGE0002405	384.448	370.302	398.594	1.0764	0.106219	0.77692	1	NA	NA
DGE0001135	707.404	681.395	733.413	1.07634	0.106134	0.803029	1	NA	NA
DGE0000514	1316.82	1268.46	1365.18	1.07625	0.10602	0.796393	1	NA	NA
DGE0002479	372.949	359.263	386.636	1.07619	0.105937	0.777209	1	NA	NA
DGE0002132	422.943	407.432	438.453	1.07614	0.105864	0.787601	1	NA	NA
DGE0003164	298.96	288.012	309.907	1.07602	0.105704	0.758615	1	NA	NA
DGE0002199	411.444	396.393	426.496	1.07594	0.105598	0.780286	1	NA	NA
DGE0003649	262.465	252.889	272.04	1.07573	0.105317	0.67431	1	NA	NA
DGE0000364	1641.28	1581.56	1701	1.07552	0.105036	0.798063	1	NA	NA
DGE0004314	225.97	217.765	234.174	1.07535	0.104806	0.561622	1	NA	NA
DGE0003126	301.96	291.023	312.896	1.07516	0.104552	0.763701	1	NA	NA
DGE0003288	289.461	278.981	299.942	1.07514	0.104519	0.751791	1	NA	NA
DGE0001411	592.421	571.007	613.835	1.075	0.104342	0.799098	1	NA	NA
DGE0000200	2593.16	2499.79	2686.52	1.0747	0.103936	0.79631	1	NA	NA
DGE0004032	240.468	231.815	249.121	1.07466	0.103875	0.615744	1	NA	NA
DGE0002839	330.956	319.122	342.791	1.07417	0.103222	0.7796	1	NA	NA
DGE0000487	1364.32	1315.62	1413.02	1.07403	0.10303	0.801459	1	NA	NA
DGE0000337	1734.77	1672.88	1796.66	1.07399	0.102985	0.801537	1	NA	NA
DGE0001576	549.428	529.862	568.993	1.07385	0.102793	0.801584	1	NA	NA
DGE0002291	399.448	385.355	413.541	1.07315	0.101845	0.786803	1	NA	NA
DGE0001218	670.913	647.275	694.55	1.07304	0.1017	0.804554	1	NA	NA
DGE0003937	245.468	236.832	254.104	1.07293	0.101551	0.63913	1	NA	NA
DGE0000957	814.394	785.762	843.026	1.07288	0.101485	0.815694	1	NA	NA
DGE0004165	232.97	224.79	241.149	1.07278	0.101348	0.598997	1	NA	NA
DGE0004177	232.97	224.79	241.149	1.07278	0.101348	0.598997	1	NA	NA
DGE0000210	2538.67	2449.61	2627.73	1.07271	0.101265	0.801726	1	NA	NA
DGE0001284	638.418	616.166	660.67	1.07223	0.10061	0.810046	1	NA	NA
DGE0002348	390.95	377.326	404.573	1.07221	0.100587	0.78884	1	NA	NA
DGE0000620	1173.85	1132.98	1214.72	1.07214	0.100493	0.809955	1	NA	NA
DGE0001422	589.424	569	609.849	1.07179	0.100023	0.807374	1	NA	NA
DGE0001759	497.936	480.69	515.183	1.07176	0.0999788	0.801314	1	NA	NA
DGE0001475	576.926	556.958	596.895	1.07171	0.0999084	0.813047	1	NA	NA
DGE0001468	577.926	557.961	597.891	1.07156	0.0997178	0.813455	1	NA	NA
DGE0002226	407.448	393.383	421.513	1.07151	0.0996441	0.792068	1	NA	NA
DGE0002989	315.96	305.072	326.847	1.07138	0.0994646	0.78312	1	NA	NA
DGE0004331	224.471	216.762	232.181	1.07113	0.0991388	0.576896	1	NA	NA
DGE0001324	621.421	600.109	642.733	1.07103	0.0989938	0.813107	1	NA	NA
DGE0002202	410.448	396.393	424.503	1.07091	0.0988409	0.793969	1	NA	NA
DGE0003401	279.465	269.949	288.981	1.0705	0.0982869	0.754089	1	NA	NA
DGE0000391	1573.8	1520.34	1627.26	1.07032	0.0980471	0.810648	1	NA	NA
DGE0003784	253.468	244.861	262.076	1.0703	0.0980218	0.672769	1	NA	NA
DGE0003577	266.966	257.907	276.026	1.07026	0.0979578	0.704939	1	NA	NA
DGE0002458	373.953	361.27	386.636	1.07021	0.0978999	0.793948	1	NA	NA
DGE0000710	1043.87	1008.54	1079.19	1.07005	0.0976779	0.818247	1	NA	NA
DGE0001470	576.428	556.958	595.898	1.06992	0.0974978	0.812122	1	NA	NA
DGE0000206	2550.68	2464.66	2636.7	1.0698	0.0973426	0.809471	1	NA	NA
DGE0002156	416.448	402.414	430.482	1.06975	0.0972692	0.804728	1	NA	NA
DGE0003203	295.963	286.005	305.921	1.06963	0.0971169	0.776011	1	NA	NA
DGE0004500	215.973	208.734	223.213	1.06937	0.0967553	0.560007	1	NA	NA
DGE0002076	432.946	418.471	447.422	1.06918	0.0965082	0.806995	1	NA	NA
DGE0002223	406.95	393.383	420.517	1.06898	0.0962295	0.799015	1	NA	NA
DGE0003154	298.963	289.016	308.91	1.06884	0.0960395	0.780986	1	NA	NA
DGE0001990	449.445	434.527	464.362	1.06866	0.0958031	0.808892	1	NA	NA
DGE0002209	408.95	395.39	422.51	1.06859	0.0957088	0.800259	1	NA	NA
DGE0003475	272.966	263.928	282.005	1.06849	0.0955794	0.723283	1	NA	NA
DGE0002626	354.956	343.206	366.706	1.06847	0.0955496	0.798486	1	NA	NA
DGE0001671	520.936	503.771	538.102	1.06815	0.0951122	0.811119	1	NA	NA
DGE0000997	782.404	756.66	808.149	1.06805	0.0949775	0.828264	1	NA	NA
DGE0001837	480.441	464.633	496.25	1.06805	0.0949737	0.811044	1	NA	NA
DGE0004416	219.973	212.748	227.199	1.06792	0.0948097	0.577572	1	NA	NA
DGE0004421	219.973	212.748	227.199	1.06792	0.0948097	0.577572	1	NA	NA
DGE0001458	578.93	559.968	597.891	1.06772	0.0945375	0.823498	1	NA	NA
DGE0004122	234.472	226.797	242.146	1.06768	0.0944737	0.628168	1	NA	NA
DGE0002462	372.455	360.266	384.643	1.06766	0.0944571	0.80111	1	NA	NA
DGE0000603	1186.86	1148.04	1225.68	1.06763	0.0944114	0.821457	1	NA	NA
DGE0002696	345.458	334.175	356.742	1.06753	0.0942775	0.800651	1	NA	NA
DGE0002167	414.95	401.411	428.489	1.06746	0.0941768	0.810981	1	NA	NA
DGE0000756	995.879	963.386	1028.37	1.06746	0.0941768	0.826078	1	NA	NA
DGE0002956	318.461	308.083	328.84	1.06738	0.0940675	0.795949	1	NA	NA
DGE0003619	263.468	254.896	272.04	1.06726	0.0939126	0.708733	1	NA	NA
DGE0002819	332.96	322.132	343.787	1.06722	0.0938632	0.800053	1	NA	NA
DGE0002802	333.96	323.136	344.784	1.06699	0.0935515	0.800871	1	NA	NA
DGE0000581	1211.35	1172.12	1250.59	1.06695	0.0934872	0.822753	1	NA	NA
DGE0001690	515.438	498.753	532.123	1.06691	0.093434	0.814381	1	NA	NA
DGE0001425	586.93	567.996	605.863	1.06667	0.0931094	0.826538	1	NA	NA
DGE0000789	966.385	935.287	997.482	1.0665	0.0928802	0.829182	1	NA	NA
DGE0002659	350.458	339.192	361.724	1.06643	0.0927864	0.804123	1	NA	NA
DGE0000470	1388.33	1343.72	1432.95	1.0664	0.0927478	0.821282	1	NA	NA
DGE0000835	918.391	889.125	947.657	1.06583	0.0919788	0.831897	1	NA	NA
DGE0003544	268.468	259.914	277.023	1.06583	0.0919729	0.724465	1	NA	NA
DGE0001833	480.943	465.637	496.25	1.06574	0.0918611	0.817253	1	NA	NA
DGE0003337	282.967	273.963	291.97	1.06573	0.0918398	0.775087	1	NA	NA
DGE0004551	213.475	206.727	220.223	1.06529	0.0912422	0.583984	1	NA	NA
DGE0001424	586.431	567.996	604.866	1.06491	0.0907346	0.825308	1	NA	NA
DGE0001338	615.428	596.095	634.761	1.06487	0.0906706	0.829192	1	NA	NA
DGE0002990	314.963	305.072	324.854	1.06484	0.0906408	0.802241	1	NA	NA
DGE0001804	487.943	472.661	503.225	1.06466	0.0903965	0.820216	1	NA	NA
DGE0001869	474.445	459.616	489.274	1.06453	0.0902156	0.820474	1	NA	NA
DGE0002565	360.458	349.228	371.689	1.06432	0.0899285	0.810485	1	NA	NA
DGE0003916	245.472	237.836	253.107	1.06421	0.0897816	0.677035	1	NA	NA
DGE0000469	1386.84	1343.72	1429.96	1.06417	0.0897349	0.827203	1	NA	NA
DGE0000725	1026.38	994.496	1058.27	1.06412	0.0896669	0.834011	1	NA	NA
DGE0000468	1387.84	1344.73	1430.95	1.06412	0.0896629	0.827344	1	NA	NA
DGE0002806	333.462	323.136	343.787	1.06391	0.0893758	0.80978	1	NA	NA
DGE0000776	971.388	941.309	1001.47	1.06391	0.0893758	0.835771	1	NA	NA
DGE0001209	670.923	650.286	691.561	1.06347	0.088782	0.829101	1	NA	NA
DGE0000696	1052.88	1020.59	1085.17	1.06328	0.0885244	0.83569	1	NA	NA
DGE0004419	219.475	212.748	226.202	1.06324	0.0884682	0.600707	1	NA	NA
DGE0002029	438.95	425.496	452.404	1.06324	0.0884682	0.823476	1	NA	NA
DGE0000829	926.395	898.157	954.633	1.06288	0.0879781	0.839399	1	NA	NA
DGE0001408	589.933	572.011	607.856	1.06267	0.0876875	0.837234	1	NA	NA
DGE0002010	442.95	429.51	456.39	1.06258	0.0875769	0.825367	1	NA	NA
DGE0003174	295.967	287.009	304.924	1.06242	0.0873566	0.799054	1	NA	NA
DGE0004365	222.475	215.758	229.192	1.06226	0.0871373	0.615883	1	NA	NA
DGE0001996	444.95	431.517	458.383	1.06226	0.0871373	0.826299	1	NA	NA
DGE0000662	1097.88	1064.74	1131.01	1.06224	0.0871078	0.837434	1	NA	NA
DGE0003323	283.468	274.966	291.97	1.06184	0.0865649	0.789013	1	NA	NA
DGE0000961	806.91	782.751	831.069	1.06173	0.0864134	0.838061	1	NA	NA
DGE0001773	493.445	478.683	508.207	1.06168	0.0863481	0.828302	1	NA	NA
DGE0004009	239.973	232.818	247.128	1.06146	0.0860554	0.674109	1	NA	NA
DGE0004015	239.973	232.818	247.128	1.06146	0.0860554	0.674109	1	NA	NA
DGE0004287	225.475	218.769	232.181	1.06131	0.085842	0.630621	1	NA	NA
DGE0002677	346.462	336.182	356.742	1.06116	0.0856386	0.819099	1	NA	NA
DGE0004596	210.977	204.72	217.234	1.06113	0.0855991	0.608491	1	NA	NA
DGE0000686	1071.38	1039.65	1103.11	1.06103	0.0854714	0.841144	1	NA	NA
DGE0001364	605.933	588.067	623.8	1.06076	0.0851021	0.842651	1	NA	NA
DGE0000360	1639.82	1591.59	1688.05	1.0606	0.0848812	0.836329	1	NA	NA
DGE0003960	242.973	235.829	250.118	1.06059	0.0848667	0.686405	1	NA	NA
DGE0003448	273.97	265.935	282.005	1.06043	0.0846498	0.768171	1	NA	NA
DGE0002786	334.963	325.143	344.784	1.06041	0.0846184	0.820242	1	NA	NA
DGE0003930	243.973	236.832	251.114	1.0603	0.084477	0.690374	1	NA	NA
DGE0003940	243.973	236.832	251.114	1.0603	0.084477	0.690374	1	NA	NA
DGE0003643	260.472	252.889	268.054	1.05997	0.0840226	0.730929	1	NA	NA
DGE0002385	384.458	373.312	395.605	1.05972	0.0836765	0.823839	1	NA	NA
DGE0001117	708.923	688.42	729.427	1.05957	0.0834752	0.846106	1	NA	NA
DGE0002380	385.458	374.316	396.601	1.05954	0.0834329	0.824369	1	NA	NA
DGE0000202	2561.72	2487.74	2635.7	1.05948	0.0833496	0.837341	1	NA	NA
DGE0002882	324.465	315.108	333.822	1.05939	0.0832367	0.821424	1	NA	NA
DGE0002868	325.465	316.111	334.819	1.05918	0.0829495	0.822273	1	NA	NA
DGE0002720	341.963	332.168	351.759	1.05898	0.0826771	0.825127	1	NA	NA
DGE0000705	1043.39	1013.56	1073.21	1.05885	0.0825031	0.847475	1	NA	NA
DGE0000874	872.907	847.981	897.833	1.05879	0.0824159	0.85104	1	NA	NA
DGE0000801	953.399	926.256	980.541	1.05861	0.0821678	0.849954	1	NA	NA
DGE0002994	312.967	304.069	321.865	1.05853	0.0820565	0.820682	1	NA	NA
DGE0003149	297.468	289.016	305.921	1.05849	0.08201	0.812802	1	NA	NA
DGE0003334	281.97	273.963	289.977	1.05845	0.0819583	0.799024	1	NA	NA
DGE0002547	360.462	350.231	370.692	1.05842	0.0819157	0.827431	1	NA	NA
DGE0000816	940.9	914.213	967.587	1.05838	0.0818604	0.850866	1	NA	NA
DGE0004413	219.977	213.751	226.202	1.05825	0.081679	0.629742	1	NA	NA
DGE0000319	1815.31	1764.2	1866.42	1.05794	0.081256	0.844241	1	NA	NA
DGE0003750	252.973	245.864	260.083	1.05783	0.0811082	0.723392	1	NA	NA
DGE0002301	395.458	384.351	406.566	1.0578	0.0810649	0.829624	1	NA	NA
DGE0002305	395.458	384.351	406.566	1.0578	0.0810649	0.829624	1	NA	NA
DGE0002797	332.465	323.136	341.794	1.05774	0.080988	0.827762	1	NA	NA
DGE0002807	332.465	323.136	341.794	1.05774	0.080988	0.827762	1	NA	NA
DGE0000293	1949.3	1894.66	2003.93	1.05767	0.0808945	0.844279	1	NA	NA
DGE0003298	285.97	277.977	293.963	1.05751	0.0806691	0.806509	1	NA	NA
DGE0001639	528.445	513.806	543.084	1.05698	0.0799526	0.841071	1	NA	NA
DGE0000071	5179.96	5036.7	5323.22	1.05689	0.0798202	0.844545	1	NA	NA
DGE0003692	256.973	249.878	264.069	1.05679	0.0796868	0.73655	1	NA	NA
DGE0002049	434.455	422.485	446.425	1.05667	0.0795186	0.841617	1	NA	NA
DGE0000715	1031.89	1003.53	1060.26	1.05653	0.0793383	0.85386	1	NA	NA
DGE0003933	243.475	236.832	250.118	1.0561	0.0787406	0.708391	1	NA	NA
DGE0001953	454.954	442.556	467.351	1.05603	0.0786494	0.843619	1	NA	NA
DGE0000636	1140.88	1109.9	1171.87	1.05583	0.0783768	0.853578	1	NA	NA
DGE0002566	358.963	349.228	368.699	1.05576	0.0782781	0.835146	1	NA	NA
DGE0002323	391.96	381.34	402.58	1.0557	0.078196	0.835504	1	NA	NA
DGE0002549	359.963	350.231	369.696	1.05558	0.0780323	0.835677	1	NA	NA
DGE0002428	376.462	366.287	386.636	1.05555	0.0780003	0.835735	1	NA	NA
DGE0004517	213.478	207.73	219.227	1.05534	0.0777129	0.639244	1	NA	NA
DGE0004525	213.478	207.73	219.227	1.05534	0.0777129	0.639244	1	NA	NA
DGE0002831	328.967	320.125	337.808	1.05524	0.077569	0.834681	1	NA	NA
DGE0004180	230.977	224.79	237.163	1.05504	0.077303	0.679735	1	NA	NA
DGE0003350	280.472	272.959	287.984	1.05504	0.077303	0.809398	1	NA	NA
DGE0002991	313.468	305.072	321.865	1.05504	0.077303	0.831545	1	NA	NA
DGE0002407	379.462	369.298	389.626	1.05504	0.077303	0.837203	1	NA	NA
DGE0002155	413.459	402.414	424.503	1.05489	0.0770913	0.846129	1	NA	NA
DGE0002970	314.468	306.076	322.861	1.05484	0.0770247	0.832502	1	NA	NA
DGE0002972	314.468	306.076	322.861	1.05484	0.0770247	0.832502	1	NA	NA
DGE0000826	926.907	902.171	951.643	1.05484	0.0770198	0.860433	1	NA	NA
DGE0000058	5793.42	5638.82	5948.02	1.05483	0.077016	0.849213	1	NA	NA
DGE0002801	331.967	323.136	340.798	1.05466	0.0767758	0.836851	1	NA	NA
DGE0002065	431.957	420.478	443.436	1.0546	0.0766952	0.847358	1	NA	NA
DGE0002957	316.469	308.083	324.854	1.05444	0.0764734	0.834355	1	NA	NA
DGE0000311	1837.82	1789.29	1886.35	1.05424	0.0762078	0.854204	1	NA	NA
DGE0000451	1421.36	1383.86	1458.85	1.05419	0.0761332	0.853721	1	NA	NA
DGE0002622	352.465	343.206	361.724	1.05396	0.0758134	0.840302	1	NA	NA
DGE0000446	1429.36	1391.89	1466.83	1.05384	0.07565	0.854599	1	NA	NA
DGE0002594	354.465	345.213	363.717	1.0536	0.075328	0.841379	1	NA	NA
DGE0003460	271.974	264.931	279.016	1.05316	0.074729	0.792115	1	NA	NA
DGE0000522	1296.87	1263.44	1330.31	1.05292	0.0744016	0.858738	1	NA	NA
DGE0004014	238.977	232.818	245.135	1.0529	0.0743736	0.712029	1	NA	NA
DGE0002312	393.462	383.347	403.576	1.05277	0.0741894	0.843949	1	NA	NA
DGE0001747	496.452	483.7	509.204	1.05273	0.0741303	0.852713	1	NA	NA
DGE0001097	720.931	702.469	739.392	1.05256	0.0739044	0.864194	1	NA	NA
DGE0000927	824.921	803.825	846.016	1.05249	0.0738024	0.864828	1	NA	NA
DGE0004307	224.479	218.769	230.188	1.0522	0.0734049	0.676255	1	NA	NA
DGE0002062	432.459	421.481	443.436	1.05209	0.0732561	0.854428	1	NA	NA
DGE0001272	640.439	624.194	656.684	1.05205	0.073204	0.862969	1	NA	NA
DGE0004624	207.98	202.713	213.248	1.05197	0.0730956	0.662209	1	NA	NA
DGE0004644	207.98	202.713	213.248	1.05197	0.0730956	0.662209	1	NA	NA
DGE0004274	225.479	219.772	231.185	1.05193	0.0730341	0.680542	1	NA	NA
DGE0003947	242.977	236.832	249.121	1.05189	0.0729814	0.726627	1	NA	NA
DGE0002256	399.462	389.369	409.555	1.05184	0.0729219	0.846821	1	NA	NA
DGE0001465	573.445	558.965	587.926	1.05181	0.0728778	0.86014	1	NA	NA
DGE0003909	243.977	237.836	250.118	1.05164	0.0726404	0.730129	1	NA	NA
DGE0003148	296.472	289.016	303.928	1.0516	0.0725806	0.834579	1	NA	NA
DGE0002493	366.465	357.256	375.675	1.05156	0.0725274	0.847367	1	NA	NA
DGE0000252	2217.29	2161.6	2272.98	1.05153	0.0724883	0.860117	1	NA	NA
DGE0001163	684.436	667.346	701.525	1.05122	0.0720612	0.868479	1	NA	NA
DGE0004568	210.98	205.723	216.237	1.05111	0.0719113	0.665104	1	NA	NA
DGE0002623	351.967	343.206	360.728	1.05105	0.0718335	0.848814	1	NA	NA
DGE0000677	1078.4	1051.7	1105.1	1.05078	0.0714608	0.868264	1	NA	NA
DGE0004148	231.479	225.794	237.163	1.05035	0.0708767	0.705396	1	NA	NA
DGE0002438	374.465	365.284	383.647	1.05027	0.0707601	0.851062	1	NA	NA
DGE0000347	1676.84	1635.75	1717.94	1.05025	0.0707279	0.864504	1	NA	NA
DGE0001733	499.954	487.714	512.193	1.05019	0.0706522	0.859667	1	NA	NA
DGE0003279	286.974	279.984	293.963	1.04993	0.07029	0.833413	1	NA	NA
DGE0001590	538.951	525.848	552.053	1.04983	0.0701593	0.864916	1	NA	NA
DGE0002281	395.964	386.358	405.569	1.04972	0.0700105	0.852797	1	NA	NA
DGE0002408	378.465	369.298	387.633	1.04965	0.0699045	0.852845	1	NA	NA
DGE0002054	432.96	422.485	443.436	1.04959	0.0698252	0.861479	1	NA	NA
DGE0001067	740.432	722.54	758.325	1.04953	0.0697397	0.87357	1	NA	NA
DGE0002141	415.462	405.425	425.499	1.04951	0.0697209	0.861473	1	NA	NA
DGE0003472	271.475	264.931	278.019	1.0494	0.0695673	0.805633	1	NA	NA
DGE0000510	1304.88	1273.48	1336.29	1.04932	0.0694573	0.868418	1	NA	NA
DGE0001700	508.954	496.746	521.162	1.04915	0.0692226	0.862473	1	NA	NA
DGE0002511	364.967	356.252	373.682	1.04893	0.0689117	0.855079	1	NA	NA
DGE0004023	237.479	231.815	243.142	1.04886	0.0688284	0.727991	1	NA	NA
DGE0000757	986.911	963.386	1010.44	1.04884	0.0687915	0.875091	1	NA	NA
DGE0001047	751.432	733.578	769.286	1.04868	0.0685696	0.875785	1	NA	NA
DGE0001922	458.459	447.573	469.344	1.04864	0.0685235	0.864188	1	NA	NA
DGE0000697	1045.41	1020.59	1070.22	1.04864	0.0685144	0.87463	1	NA	NA
DGE0004006	238.479	232.818	244.139	1.04862	0.0684971	0.73156	1	NA	NA
DGE0003671	257.977	251.885	264.069	1.04837	0.0681451	0.790541	1	NA	NA
DGE0003173	294.974	288.012	301.935	1.04834	0.0681072	0.844424	1	NA	NA
DGE0002633	350.469	342.203	358.735	1.04831	0.0680653	0.856863	1	NA	NA
DGE0002788	332.97	325.143	340.798	1.04815	0.0678426	0.85644	1	NA	NA
DGE0002600	353.469	345.213	361.724	1.04783	0.0674011	0.85833	1	NA	NA
DGE0003608	260.977	254.896	267.058	1.04771	0.0672446	0.797846	1	NA	NA
DGE0001111	710.938	694.441	727.434	1.04751	0.0669646	0.877801	1	NA	NA
DGE0002057	431.462	421.481	441.443	1.04736	0.0667575	0.867787	1	NA	NA
DGE0001568	544.452	531.869	557.035	1.04732	0.0666961	0.867329	1	NA	NA
DGE0003901	244.479	238.84	250.118	1.04722	0.0665659	0.75198	1	NA	NA
DGE0001866	470.459	459.616	481.302	1.04718	0.0665157	0.868199	1	NA	NA
DGE0004247	225.98	220.776	231.185	1.04715	0.0664614	0.708133	1	NA	NA
DGE0004253	225.98	220.776	231.185	1.04715	0.0664614	0.708133	1	NA	NA
DGE0000496	1325.88	1295.55	1356.22	1.04682	0.0660182	0.87501	1	NA	NA
DGE0002881	322.472	315.108	329.837	1.04674	0.0659068	0.859286	1	NA	NA
DGE0003042	305.974	299.051	312.896	1.0463	0.0652924	0.856316	1	NA	NA
DGE0003519	267.977	261.921	274.033	1.04625	0.0652219	0.813323	1	NA	NA
DGE0002225	402.466	393.383	411.548	1.04618	0.0651283	0.863277	1	NA	NA
DGE0002661	345.97	338.189	353.752	1.04602	0.0649106	0.86357	1	NA	NA
DGE0003252	288.475	281.991	294.96	1.04599	0.0648672	0.848147	1	NA	NA
DGE0001437	578.951	565.989	591.912	1.0458	0.0646079	0.882221	1	NA	NA
DGE0001509	560.452	547.926	572.979	1.04572	0.0645011	0.876741	1	NA	NA
DGE0000346	1681.36	1643.78	1718.94	1.04572	0.0645011	0.878627	1	NA	NA
DGE0001801	483.459	472.661	494.257	1.04569	0.0644532	0.872269	1	NA	NA
DGE0003231	290.475	283.998	296.953	1.04561	0.0643504	0.850776	1	NA	NA
DGE0000175	2771.27	2709.52	2833.01	1.04557	0.0642948	0.875209	1	NA	NA
DGE0001501	562.452	549.933	574.972	1.04553	0.0642356	0.877242	1	NA	NA
DGE0002999	310.974	304.069	317.879	1.04542	0.0640788	0.860751	1	NA	NA
DGE0003728	253.479	247.871	259.086	1.04524	0.0638407	0.796814	1	NA	NA
DGE0002316	390.967	382.344	399.591	1.04511	0.0636514	0.866101	1	NA	NA
DGE0000504	1311.39	1282.51	1340.27	1.04504	0.0635585	0.880086	1	NA	NA
DGE0001695	508.957	497.75	520.165	1.04503	0.0635498	0.873835	1	NA	NA
DGE0002144	413.466	404.422	422.51	1.04473	0.0631246	0.875173	1	NA	NA
DGE0000310	1831.35	1791.3	1871.4	1.04472	0.0631131	0.879092	1	NA	NA
DGE0004018	236.98	231.815	242.146	1.04457	0.0629036	0.748438	1	NA	NA
DGE0002938	316.974	310.09	323.858	1.0444	0.062673	0.865444	1	NA	NA
DGE0001140	694.443	679.388	709.497	1.04432	0.0625615	0.886599	1	NA	NA
DGE0000631	1139.41	1114.92	1163.89	1.04393	0.0620216	0.885679	1	NA	NA
DGE0002915	319.974	313.101	326.847	1.0439	0.0619899	0.867575	1	NA	NA
DGE0000511	1300.39	1272.47	1328.31	1.04388	0.0619622	0.883372	1	NA	NA
DGE0002900	320.974	314.104	327.844	1.04374	0.0617651	0.868242	1	NA	NA
DGE0001643	522.957	511.799	534.116	1.04361	0.0615759	0.877651	1	NA	NA
DGE0000984	784.436	767.698	801.174	1.04361	0.0615759	0.892324	1	NA	NA
DGE0002876	322.974	316.111	329.837	1.04342	0.0613195	0.869562	1	NA	NA
DGE0003921	242.98	237.836	248.125	1.04326	0.0610988	0.767575	1	NA	NA
DGE0002200	404.967	396.393	413.541	1.04326	0.0610988	0.871831	1	NA	NA
DGE0002672	344.472	337.185	351.759	1.04322	0.0610471	0.871875	1	NA	NA
DGE0003567	264.479	258.91	270.047	1.04302	0.0607619	0.821734	1	NA	NA
DGE0000497	1323.39	1295.55	1351.23	1.04298	0.0607083	0.88556	1	NA	NA
DGE0001776	488.961	478.683	499.239	1.04294	0.0606615	0.879865	1	NA	NA
DGE0000594	1182.91	1158.07	1207.74	1.04289	0.0605866	0.887799	1	NA	NA
DGE0001614	530.958	519.827	542.088	1.04282	0.0604947	0.879744	1	NA	NA
DGE0003850	245.98	240.847	251.114	1.04263	0.0602295	0.796494	1	NA	NA
DGE0003858	245.98	240.847	251.114	1.04263	0.0602295	0.796494	1	NA	NA
DGE0000583	1193.91	1169.11	1218.7	1.04242	0.0599346	0.888937	1	NA	NA
DGE0004661	205.984	201.709	210.258	1.04238	0.0598876	0.719508	1	NA	NA
DGE0003817	247.98	242.854	253.107	1.04222	0.0596616	0.801662	1	NA	NA
DGE0000277	2026.84	1984.98	2068.7	1.04218	0.0596042	0.886822	1	NA	NA
DGE0001423	579.954	567.996	591.912	1.04211	0.059501	0.892433	1	NA	NA
DGE0001498	561.456	549.933	572.979	1.04191	0.0592262	0.887175	1	NA	NA
DGE0001575	540.958	529.862	552.053	1.04188	0.0591882	0.886852	1	NA	NA
DGE0003201	291.977	286.005	297.949	1.04176	0.0590237	0.864838	1	NA	NA
DGE0001292	625.951	613.155	638.747	1.04174	0.0589921	0.893923	1	NA	NA
DGE0004586	208.984	204.72	213.248	1.04166	0.0588818	0.721974	1	NA	NA
DGE0002254	397.469	389.369	405.569	1.04161	0.0588123	0.876412	1	NA	NA
DGE0003178	292.977	287.009	298.946	1.04159	0.0587875	0.865949	1	NA	NA
DGE0003426	272.479	266.938	278.019	1.04151	0.058679	0.836799	1	NA	NA
DGE0004561	209.984	205.723	214.244	1.04142	0.0585529	0.722785	1	NA	NA
DGE0004131	231.482	226.797	236.167	1.04131	0.0584044	0.753027	1	NA	NA
DGE0002384	380.971	373.312	388.629	1.04103	0.0580116	0.878083	1	NA	NA
DGE0001696	507.961	497.75	518.172	1.04103	0.0580116	0.884965	1	NA	NA
DGE0004522	211.984	207.73	216.237	1.04095	0.0579044	0.724391	1	NA	NA
DGE0002928	318.476	312.097	324.854	1.04088	0.0577975	0.876703	1	NA	NA
DGE0002694	340.974	334.175	347.773	1.04069	0.057545	0.879375	1	NA	NA
DGE0003111	298.977	293.03	304.924	1.04059	0.0574034	0.872121	1	NA	NA
DGE0001301	622.453	610.145	634.761	1.04035	0.0570622	0.894835	1	NA	NA
DGE0003331	280.479	274.966	285.991	1.04009	0.056715	0.863209	1	NA	NA
DGE0003603	260.98	255.899	266.062	1.03971	0.0561826	0.83097	1	NA	NA
DGE0003587	261.98	256.903	267.058	1.03953	0.0559293	0.832944	1	NA	NA
DGE0003029	305.977	300.055	311.9	1.03948	0.0558573	0.878234	1	NA	NA
DGE0001713	503.463	493.735	513.19	1.0394	0.0557543	0.889567	1	NA	NA
DGE0004369	218.984	214.755	223.213	1.03938	0.0557281	0.73544	1	NA	NA
DGE0000672	1075.42	1054.71	1096.13	1.03928	0.055581	0.89938	1	NA	NA
DGE0003011	307.977	302.062	313.893	1.03917	0.0554285	0.879801	1	NA	NA
DGE0003013	307.977	302.062	313.893	1.03917	0.0554285	0.879801	1	NA	NA
DGE0003914	242.482	237.836	247.128	1.03907	0.0552932	0.807877	1	NA	NA
DGE0003527	265.981	260.917	271.044	1.03881	0.0549352	0.840441	1	NA	NA
DGE0003239	288.479	282.995	293.963	1.03876	0.0548599	0.873221	1	NA	NA
DGE0002397	378.472	371.305	385.64	1.03861	0.0546484	0.88529	1	NA	NA
DGE0004301	222.984	218.769	227.199	1.03853	0.0545458	0.749692	1	NA	NA
DGE0000678	1070.92	1050.69	1091.15	1.03851	0.0545096	0.901507	1	NA	NA
DGE0002960	313.977	308.083	319.872	1.03827	0.0541748	0.884071	1	NA	NA
DGE0001853	471.466	462.626	480.306	1.03822	0.0541065	0.893402	1	NA	NA
DGE0004261	224.984	220.776	229.192	1.03812	0.0539705	0.756408	1	NA	NA
DGE0002730	337.476	331.164	343.787	1.03812	0.0539705	0.887045	1	NA	NA
DGE0003459	270.981	265.935	276.026	1.03795	0.0537338	0.849038	1	NA	NA
DGE0003803	248.482	243.857	253.107	1.03793	0.0537123	0.822299	1	NA	NA
DGE0004231	225.984	221.78	230.188	1.03791	0.0536866	0.759703	1	NA	NA
DGE0000349	1650.38	1619.69	1681.07	1.03789	0.0536595	0.900613	1	NA	NA
DGE0003412	272.981	267.942	278.019	1.03761	0.0532655	0.852259	1	NA	NA
DGE0000343	1686.88	1655.82	1717.94	1.03752	0.0531339	0.899879	1	NA	NA
DGE0004184	227.984	223.787	232.181	1.03751	0.0531264	0.766166	1	NA	NA
DGE0004200	227.984	223.787	232.181	1.03751	0.0531264	0.766166	1	NA	NA
DGE0003386	274.981	269.949	280.012	1.03728	0.0528041	0.855354	1	NA	NA
DGE0002018	435.469	427.503	443.436	1.03727	0.052792	0.896608	1	NA	NA
DGE0004111	231.984	227.801	236.167	1.03673	0.0520349	0.778565	1	NA	NA
DGE0004089	232.984	228.804	237.163	1.03653	0.0517679	0.781553	1	NA	NA
DGE0003053	303.479	298.048	308.91	1.03645	0.0516454	0.887352	1	NA	NA
DGE0004062	233.984	229.808	238.16	1.03634	0.0515032	0.784495	1	NA	NA
DGE0003037	304.479	299.051	309.907	1.0363	0.0514424	0.888119	1	NA	NA
DGE0000867	867.44	851.995	882.886	1.03626	0.0513823	0.910744	1	NA	NA
DGE0000650	1103.42	1083.81	1123.04	1.0362	0.0512963	0.907235	1	NA	NA
DGE0004521	211.485	207.73	215.241	1.03616	0.0512407	0.753982	1	NA	NA
DGE0002805	328.977	323.136	334.819	1.03616	0.0512407	0.892581	1	NA	NA
DGE0001847	471.968	463.63	480.306	1.03597	0.0509804	0.89976	1	NA	NA
DGE0002571	354.476	348.224	360.728	1.03591	0.0508942	0.893864	1	NA	NA
DGE0002203	403.473	396.393	410.552	1.03572	0.0506318	0.893797	1	NA	NA
DGE0001555	546.463	536.887	556.039	1.03567	0.0505664	0.899397	1	NA	NA
DGE0000255	2192.85	2154.57	2231.13	1.03553	0.0503725	0.90489	1	NA	NA
DGE0000873	862.942	847.981	877.903	1.03529	0.0500308	0.913554	1	NA	NA
DGE0002964	312.479	307.079	317.879	1.03517	0.0498649	0.893615	1	NA	NA
DGE0003541	264.482	259.914	269.051	1.03516	0.0498474	0.853735	1	NA	NA
DGE0003546	264.482	259.914	269.051	1.03516	0.0498474	0.853735	1	NA	NA
DGE0001611	528.965	519.827	538.102	1.03516	0.0498474	0.901062	1	NA	NA
DGE0004410	217.486	213.751	221.22	1.03494	0.0495464	0.759418	1	NA	NA
DGE0004414	217.486	213.751	221.22	1.03494	0.0495464	0.759418	1	NA	NA
DGE0001342	604.46	594.088	614.831	1.03492	0.0495134	0.905744	1	NA	NA
DGE0002489	364.476	358.259	370.692	1.0347	0.0492187	0.897254	1	NA	NA
DGE0003883	243.984	239.843	248.125	1.03453	0.0489753	0.83224	1	NA	NA
DGE0002903	319.479	314.104	324.854	1.03422	0.0485494	0.897671	1	NA	NA
DGE0002259	394.974	388.365	401.583	1.03404	0.0482864	0.898663	1	NA	NA
DGE0003782	248.984	244.861	253.107	1.03368	0.0477875	0.842754	1	NA	NA
DGE0003755	249.984	245.864	254.104	1.03351	0.0475556	0.844752	1	NA	NA
DGE0002415	375.476	369.298	381.654	1.03346	0.0474788	0.900691	1	NA	NA
DGE0004219	226.486	222.783	230.188	1.03324	0.0471733	0.787195	1	NA	NA
DGE0003358	277.482	272.959	282.005	1.03314	0.0470355	0.873014	1	NA	NA
DGE0002042	430.473	423.489	437.457	1.03298	0.0468181	0.909061	1	NA	NA
DGE0002562	354.978	349.228	360.728	1.03293	0.0467425	0.902823	1	NA	NA
DGE0001915	456.971	449.58	464.362	1.03288	0.0466714	0.908863	1	NA	NA
DGE0000416	1473.91	1450.1	1497.72	1.03284	0.0466157	0.912381	1	NA	NA
DGE0004146	229.486	225.794	233.178	1.0327	0.0464237	0.821086	1	NA	NA
DGE0001145	688.457	677.381	699.533	1.0327	0.0464237	0.918082	1	NA	NA
DGE0002354	383.476	377.326	389.626	1.0326	0.0462761	0.903074	1	NA	NA
DGE0000171	2815.82	2770.74	2860.91	1.03254	0.0462026	0.912806	1	NA	NA
DGE0001767	487.47	479.686	495.253	1.03245	0.0460754	0.909434	1	NA	NA
DGE0001892	461.971	454.598	469.344	1.03244	0.0460561	0.91002	1	NA	NA
DGE0004109	231.486	227.801	235.17	1.03235	0.0459347	0.825935	1	NA	NA
DGE0000069	5148.68	5066.81	5230.55	1.03232	0.0458851	0.913296	1	NA	NA
DGE0004630	205.987	202.713	209.262	1.03231	0.0458742	0.780382	1	NA	NA
DGE0000553	1238.92	1219.29	1258.56	1.03221	0.0457385	0.916377	1	NA	NA
DGE0004601	206.987	203.716	210.258	1.03211	0.0456034	0.781038	1	NA	NA
DGE0004581	207.987	204.72	211.255	1.03192	0.0453352	0.78169	1	NA	NA
DGE0004582	207.987	204.72	211.255	1.03192	0.0453352	0.78169	1	NA	NA
DGE0003246	286.482	281.991	290.974	1.03185	0.0452384	0.896545	1	NA	NA
DGE0002952	312.981	308.083	317.879	1.0318	0.0451579	0.904486	1	NA	NA
DGE0003237	287.482	282.995	291.97	1.03172	0.0450456	0.897496	1	NA	NA
DGE0001158	681.958	671.36	692.557	1.03157	0.0448469	0.913531	1	NA	NA
DGE0000307	1836.89	1808.36	1865.42	1.03156	0.0448216	0.917609	1	NA	NA
DGE0002098	419.974	413.453	426.496	1.03154	0.0448066	0.913428	1	NA	NA
DGE0003550	262.984	258.91	267.058	1.03147	0.0447021	0.867532	1	NA	NA
DGE0000963	789.952	777.734	802.17	1.03142	0.0446326	0.918737	1	NA	NA
DGE0004533	210.987	207.73	214.244	1.03136	0.044546	0.78362	1	NA	NA
DGE0004513	211.987	208.734	215.241	1.03117	0.0442879	0.784255	1	NA	NA
DGE0004514	211.987	208.734	215.241	1.03117	0.0442879	0.784255	1	NA	NA
DGE0003525	264.984	260.917	269.051	1.03117	0.0442879	0.870567	1	NA	NA
DGE0002435	370.978	365.284	376.671	1.03117	0.0442879	0.907666	1	NA	NA
DGE0001054	741.955	730.568	753.343	1.03117	0.0442879	0.920673	1	NA	NA
DGE0004488	212.987	209.737	216.237	1.03099	0.0440322	0.784886	1	NA	NA
DGE0002212	400.476	394.386	406.566	1.03088	0.04388	0.908025	1	NA	NA
DGE0003145	294.482	290.019	298.946	1.03078	0.0437331	0.903498	1	NA	NA
DGE0001780	483.971	476.675	491.267	1.03061	0.0435003	0.914745	1	NA	NA
DGE0002856	322.981	318.118	327.844	1.03057	0.0434449	0.909487	1	NA	NA
DGE0001777	484.971	477.679	492.264	1.03053	0.0433896	0.914948	1	NA	NA
DGE0002832	324.981	320.125	329.837	1.03034	0.0431149	0.91037	1	NA	NA
DGE0003814	246.486	242.854	250.118	1.02991	0.0425205	0.857675	1	NA	NA
DGE0002768	331.981	327.15	336.812	1.02953	0.0419914	0.913191	1	NA	NA
DGE0000159	2878.83	2836.97	2920.7	1.02951	0.0419612	0.922293	1	NA	NA
DGE0001040	747.457	736.589	758.325	1.02951	0.0419565	0.927087	1	NA	NA
DGE0001976	443.975	437.538	450.411	1.02942	0.0418348	0.919114	1	NA	NA
DGE0000560	1224.93	1207.24	1242.62	1.0293	0.041665	0.924646	1	NA	NA
DGE0003724	251.486	247.871	255.1	1.02916	0.0414729	0.866511	1	NA	NA
DGE0004249	223.987	220.776	227.199	1.02909	0.0413704	0.834172	1	NA	NA
DGE0003321	279.984	275.97	283.998	1.02909	0.0413704	0.90353	1	NA	NA
DGE0001964	447.975	441.552	454.397	1.02909	0.0413704	0.919975	1	NA	NA
DGE0002083	422.476	416.464	428.489	1.02887	0.0410655	0.921203	1	NA	NA
DGE0002450	367.479	362.273	372.685	1.02874	0.0408796	0.915112	1	NA	NA
DGE0000393	1529.91	1508.3	1551.53	1.02866	0.0407641	0.92384	1	NA	NA
DGE0001464	566.968	558.965	574.972	1.02864	0.0407341	0.928754	1	NA	NA
DGE0003674	255.486	251.885	259.086	1.02859	0.0406644	0.873035	1	NA	NA
DGE0002228	397.978	392.379	403.576	1.02854	0.0405934	0.914992	1	NA	NA
DGE0000762	966.946	953.351	980.541	1.02852	0.0405709	0.930252	1	NA	NA
DGE0000398	1512.42	1491.24	1533.59	1.0284	0.0403992	0.926566	1	NA	NA
DGE0000844	893.451	881.097	905.805	1.02804	0.0398995	0.93277	1	NA	NA
DGE0002021	433.476	427.503	439.45	1.02795	0.0397654	0.923659	1	NA	NA
DGE0002628	346.981	342.203	351.759	1.02793	0.0397366	0.918179	1	NA	NA
DGE0002183	404.978	399.404	410.552	1.02791	0.039716	0.916861	1	NA	NA
DGE0002392	376.479	371.305	381.654	1.02787	0.0396593	0.917431	1	NA	NA
DGE0000931	811.956	800.815	823.097	1.02782	0.0395932	0.927674	1	NA	NA
DGE0000664	1077.44	1062.74	1092.15	1.02768	0.0393853	0.9312	1	NA	NA
DGE0002870	320.483	316.111	324.854	1.02766	0.0393603	0.918483	1	NA	NA
DGE0002875	320.483	316.111	324.854	1.02766	0.0393603	0.918483	1	NA	NA
DGE0004657	204.489	201.709	207.269	1.02756	0.0392282	0.84172	1	NA	NA
DGE0004031	234.987	231.815	238.16	1.02737	0.0389579	0.857467	1	NA	NA
DGE0003530	264.486	260.917	268.054	1.02735	0.0389347	0.885982	1	NA	NA
DGE0001306	617.467	609.141	625.793	1.02734	0.0389082	0.930846	1	NA	NA
DGE0001984	441.476	435.531	447.422	1.0273	0.0388605	0.925329	1	NA	NA
DGE0001845	470.975	464.633	477.316	1.0273	0.0388536	0.924552	1	NA	NA
DGE0002564	353.981	349.228	358.735	1.02722	0.0387497	0.920157	1	NA	NA
DGE0003972	237.987	234.825	241.149	1.02693	0.0383387	0.863179	1	NA	NA
DGE0002534	356.981	352.238	361.724	1.02693	0.0383387	0.920958	1	NA	NA
DGE0004560	208.489	205.723	211.255	1.02689	0.0382805	0.843628	1	NA	NA
DGE0000513	1288.43	1271.47	1305.4	1.02668	0.0379904	0.931418	1	NA	NA
DGE0004518	210.489	207.73	213.248	1.02656	0.0378202	0.844562	1	NA	NA
DGE0002093	420.978	415.46	426.496	1.02656	0.0378202	0.928024	1	NA	NA
DGE0003068	300.984	297.044	304.924	1.02653	0.0377746	0.919608	1	NA	NA
DGE0003055	301.984	298.048	305.921	1.02642	0.0376159	0.920182	1	NA	NA
DGE0002761	332.483	328.153	336.812	1.02639	0.0375727	0.922969	1	NA	NA
DGE0001187	665.965	657.31	674.62	1.02633	0.0375011	0.928106	1	NA	NA
DGE0003390	273.486	269.949	277.023	1.0262	0.0373188	0.896822	1	NA	NA
DGE0001110	704.464	695.444	713.483	1.02594	0.0369444	0.936038	1	NA	NA
DGE0001628	523.473	516.817	530.13	1.02576	0.0366939	0.927602	1	NA	NA
DGE0003339	277.486	273.963	281.009	1.02572	0.0366343	0.901067	1	NA	NA
DGE0001234	648.467	640.25	656.684	1.02567	0.0365622	0.93455	1	NA	NA
DGE0000345	1669.92	1648.8	1691.04	1.02562	0.0364942	0.93361	1	NA	NA
DGE0001378	591.47	584.053	598.888	1.0254	0.036186	0.932274	1	NA	NA
DGE0002954	311.984	308.083	315.886	1.02533	0.0360843	0.925201	1	NA	NA
DGE0000182	2686.87	2653.33	2720.4	1.02528	0.0360189	0.932727	1	NA	NA
DGE0004340	219.489	216.762	222.216	1.02516	0.0358525	0.852622	1	NA	NA
DGE0003702	251.987	248.875	255.1	1.02501	0.0356438	0.886174	1	NA	NA
DGE0003693	252.987	249.878	256.097	1.02489	0.0354628	0.887604	1	NA	NA
DGE0003696	252.987	249.878	256.097	1.02489	0.0354628	0.887604	1	NA	NA
DGE0004230	224.489	221.78	227.199	1.02443	0.0348276	0.862475	1	NA	NA
DGE0002866	320.984	317.115	324.854	1.02441	0.0347875	0.928825	1	NA	NA
DGE0004210	225.489	222.783	228.195	1.02429	0.0346281	0.864371	1	NA	NA
DGE0001918	454.978	449.58	460.376	1.02401	0.0342343	0.934498	1	NA	NA
DGE0000180	2703.37	2671.39	2735.35	1.02394	0.0341357	0.936578	1	NA	NA
DGE0002277	390.981	386.358	395.605	1.02393	0.0341207	0.928874	1	NA	NA
DGE0000494	1313.94	1298.56	1329.31	1.02368	0.0337612	0.939601	1	NA	NA
DGE0000535	1256.94	1242.37	1271.51	1.02346	0.0334571	0.940824	1	NA	NA
DGE0001122	695.467	687.416	703.518	1.02342	0.0334043	0.943516	1	NA	NA
DGE0000436	1424.43	1407.95	1440.92	1.02342	0.0333927	0.93951	1	NA	NA
DGE0003493	265.988	262.924	269.051	1.0233	0.0332327	0.903848	1	NA	NA
DGE0000950	800.963	791.783	810.142	1.02319	0.0330702	0.940588	1	NA	NA
DGE0001455	568.474	561.975	574.972	1.02313	0.0329846	0.939197	1	NA	NA
DGE0002433	370.483	366.287	374.678	1.02291	0.0326763	0.932676	1	NA	NA
DGE0002710	336.984	333.171	340.798	1.02289	0.0326532	0.933834	1	NA	NA
DGE0002165	405.981	401.411	410.552	1.02277	0.0324845	0.932154	1	NA	NA
DGE0001789	480.978	475.672	486.285	1.02231	0.0318342	0.938611	1	NA	NA
DGE0004593	206.991	204.72	209.262	1.02219	0.0316603	0.874054	1	NA	NA
DGE0002635	344.985	341.199	348.77	1.02219	0.0316603	0.935854	1	NA	NA
DGE0002369	379.483	375.319	383.647	1.02219	0.0316603	0.9345	1	NA	NA
DGE0000802	934.458	924.249	944.668	1.02209	0.031526	0.948498	1	NA	NA
DGE0000239	2235.9	2211.77	2260.03	1.02182	0.0311366	0.943855	1	NA	NA
DGE0000578	1190.95	1178.14	1203.75	1.02174	0.0310282	0.946368	1	NA	NA
DGE0003300	280.988	277.977	283.998	1.02166	0.0309161	0.931699	1	NA	NA
DGE0004461	212.991	210.741	215.241	1.02135	0.0304821	0.876303	1	NA	NA
DGE0001579	534.477	528.859	540.095	1.02125	0.03033	0.940153	1	NA	NA
DGE0003723	250.489	247.871	253.107	1.02112	0.0301576	0.903197	1	NA	NA
DGE0001151	680.471	673.367	687.575	1.0211	0.0301237	0.945999	1	NA	NA
DGE0004424	214.991	212.748	217.234	1.02109	0.030104	0.877032	1	NA	NA
DGE0000912	828.465	819.882	837.047	1.02094	0.0298934	0.95326	1	NA	NA
DGE0003210	288.988	286.005	291.97	1.02086	0.0297789	0.936692	1	NA	NA
DGE0003685	253.489	250.882	256.097	1.02079	0.0296804	0.906819	1	NA	NA
DGE0001553	543.477	537.891	549.063	1.02077	0.0296595	0.941286	1	NA	NA
DGE0002800	326.486	323.136	329.837	1.02074	0.0296107	0.940602	1	NA	NA
DGE0001296	617.474	611.148	623.8	1.0207	0.0295606	0.949422	1	NA	NA
DGE0000459	1384.94	1370.82	1399.07	1.02061	0.0294256	0.947763	1	NA	NA
DGE0000895	838.465	829.917	847.012	1.0206	0.0294156	0.954052	1	NA	NA
DGE0001208	656.972	650.286	663.659	1.02057	0.0293685	0.944158	1	NA	NA
DGE0003634	256.489	253.892	259.086	1.02046	0.0292144	0.910237	1	NA	NA
DGE0001808	476.48	471.658	481.302	1.02045	0.0292026	0.944135	1	NA	NA
DGE0003133	293.988	291.023	296.953	1.02038	0.0290996	0.939346	1	NA	NA
DGE0001794	478.48	473.665	483.295	1.02033	0.029038	0.944406	1	NA	NA
DGE0001967	443.982	439.545	448.418	1.02019	0.0288343	0.946025	1	NA	NA
DGE0000614	1152.45	1141.01	1163.89	1.02006	0.0286482	0.951396	1	NA	NA
DGE0000839	892.963	884.108	901.819	1.02003	0.0286159	0.954845	1	NA	NA
DGE0002139	409.483	405.425	413.541	1.02002	0.0285962	0.940341	1	NA	NA
DGE0003066	299.988	297.044	302.931	1.01982	0.0283143	0.942109	1	NA	NA
DGE0004142	227.991	225.794	230.188	1.01946	0.027808	0.895003	1	NA	NA
DGE0004126	228.991	226.797	231.185	1.01934	0.0276422	0.896456	1	NA	NA
DGE0002344	381.985	378.33	385.64	1.01932	0.0276092	0.943107	1	NA	NA
DGE0001884	461.982	457.608	466.355	1.01911	0.0273148	0.948511	1	NA	NA
DGE0001297	616.976	611.148	622.803	1.01907	0.0272541	0.956416	1	NA	NA
DGE0002981	308.988	306.076	311.9	1.01903	0.0271935	0.945541	1	NA	NA
DGE0001551	542.979	537.891	548.067	1.01892	0.0270388	0.95158	1	NA	NA
DGE0004040	232.991	230.811	235.17	1.01889	0.0269931	0.90205	1	NA	NA
DGE0002568	352.486	349.228	355.745	1.01866	0.0266769	0.94645	1	NA	NA
DGE0001171	668.474	662.328	674.62	1.01856	0.0265299	0.953731	1	NA	NA
DGE0000737	990.462	981.45	999.475	1.01837	0.0262554	0.958045	1	NA	NA
DGE0000954	793.97	786.765	801.174	1.01831	0.026182	0.954167	1	NA	NA
DGE0000407	1480.44	1467.16	1493.73	1.01811	0.0258972	0.95634	1	NA	NA
DGE0000392	1522.94	1509.31	1536.58	1.01807	0.0258383	0.954114	1	NA	NA
DGE0002194	400.985	397.397	404.573	1.01806	0.0258194	0.946354	1	NA	NA
DGE0002486	361.486	358.259	364.714	1.01802	0.0257597	0.948028	1	NA	NA
DGE0000333	1691.94	1676.89	1706.98	1.01794	0.0256536	0.95555	1	NA	NA
DGE0000482	1332.45	1320.64	1344.26	1.01788	0.025571	0.955876	1	NA	NA
DGE0000719	1009.46	1000.52	1018.41	1.01788	0.0255699	0.959283	1	NA	NA
DGE0002463	363.486	360.266	366.706	1.01788	0.0255621	0.948361	1	NA	NA
DGE0004604	205.492	203.716	207.269	1.01744	0.0249439	0.904896	1	NA	NA
DGE0004615	205.492	203.716	207.269	1.01744	0.0249439	0.904896	1	NA	NA
DGE0003192	288.489	286.005	290.974	1.01737	0.0248466	0.949109	1	NA	NA
DGE0002119	412.985	409.439	416.531	1.01732	0.0247739	0.95572	1	NA	NA
DGE0003186	289.489	287.009	291.97	1.01729	0.0247257	0.949563	1	NA	NA
DGE0000630	1124.46	1114.92	1134	1.01711	0.0244819	0.95993	1	NA	NA
DGE0003127	293.489	291.023	295.956	1.01695	0.0242502	0.951262	1	NA	NA
DGE0001523	547.481	542.908	552.053	1.01684	0.0240975	0.95235	1	NA	NA
DGE0001371	589.979	585.056	594.902	1.01683	0.0240752	0.96289	1	NA	NA
DGE0000203	2505.41	2484.73	2526.09	1.01664	0.0238146	0.958121	1	NA	NA
DGE0004474	212.493	210.741	214.244	1.01662	0.0237875	0.906892	1	NA	NA
DGE0001846	467.484	463.63	471.337	1.01662	0.0237875	0.955561	1	NA	NA
DGE0000515	1277.96	1267.46	1288.46	1.01657	0.0237078	0.960213	1	NA	NA
DGE0003060	300.49	298.048	302.931	1.01639	0.0234485	0.95384	1	NA	NA
DGE0000481	1332.45	1321.65	1343.26	1.01636	0.0234053	0.960393	1	NA	NA
DGE0003584	258.991	256.903	261.079	1.01626	0.0232631	0.930294	1	NA	NA
DGE0001633	518.982	514.81	523.155	1.01621	0.0231987	0.954967	1	NA	NA
DGE0004354	217.493	215.758	219.227	1.01608	0.023007	0.908739	1	NA	NA
DGE0002233	394.487	391.376	397.598	1.0159	0.0227548	0.953059	1	NA	NA
DGE0002243	394.487	391.376	397.598	1.0159	0.0227548	0.953059	1	NA	NA
DGE0004246	222.493	220.776	224.209	1.01555	0.0222616	0.914865	1	NA	NA
DGE0001012	756.475	750.638	762.311	1.01555	0.0222616	0.965227	1	NA	NA
DGE0002185	402.487	399.404	405.569	1.01544	0.0221005	0.954228	1	NA	NA
DGE0004220	224.493	222.783	226.202	1.01535	0.0219728	0.91721	1	NA	NA
DGE0000593	1167.96	1159.07	1176.85	1.01534	0.0219562	0.964731	1	NA	NA
DGE0001388	584.481	580.039	588.923	1.01532	0.0219288	0.960732	1	NA	NA
DGE0000250	2184.93	2168.62	2201.24	1.01504	0.0215345	0.963622	1	NA	NA
DGE0004124	228.493	226.797	230.188	1.01495	0.0214102	0.921682	1	NA	NA
DGE0004127	228.493	226.797	230.188	1.01495	0.0214102	0.921682	1	NA	NA
DGE0003357	274.991	272.959	277.023	1.01489	0.0213184	0.941873	1	NA	NA
DGE0004104	229.493	227.801	231.185	1.01485	0.0212726	0.922769	1	NA	NA
DGE0001344	598.481	594.088	602.873	1.01479	0.0211781	0.961791	1	NA	NA
DGE0001502	553.982	549.933	558.032	1.01473	0.0210911	0.96906	1	NA	NA
DGE0002828	323.49	321.129	325.851	1.0147	0.0210589	0.959805	1	NA	NA
DGE0004056	231.493	229.808	233.178	1.01466	0.0210011	0.924893	1	NA	NA
DGE0003311	277.991	275.97	280.012	1.01465	0.0209786	0.943657	1	NA	NA
DGE0003304	279.991	277.977	282.005	1.01449	0.0207562	0.958574	1	NA	NA
DGE0001612	523.484	519.827	527.141	1.01407	0.0201558	0.960979	1	NA	NA
DGE0001602	527.484	523.841	531.127	1.01391	0.0199259	0.961317	1	NA	NA
DGE0002700	336.49	334.175	338.805	1.01386	0.0198527	0.962082	1	NA	NA
DGE0000982	773.977	768.702	779.251	1.01372	0.0196643	0.967423	1	NA	NA
DGE0001268	631.481	627.205	635.757	1.01364	0.0195404	0.968924	1	NA	NA
DGE0001972	441.487	438.541	444.432	1.01343	0.0192506	0.96602	1	NA	NA
DGE0000546	1235.46	1227.31	1243.61	1.01328	0.0190337	0.969873	1	NA	NA
DGE0003747	247.493	245.864	249.121	1.01325	0.0189865	0.939531	1	NA	NA
DGE0003056	299.991	298.048	301.935	1.01304	0.018695	0.965246	1	NA	NA
DGE0003030	301.991	300.055	303.928	1.01291	0.0185039	0.965747	1	NA	NA
DGE0003678	252.493	250.882	254.104	1.01284	0.0184093	0.943295	1	NA	NA
DGE0002170	403.988	401.411	406.566	1.01284	0.0184093	0.962036	1	NA	NA
DGE0003673	253.493	251.885	255.1	1.01276	0.0182966	0.944009	1	NA	NA
DGE0000352	1622.95	1612.67	1633.24	1.01276	0.0182861	0.970987	1	NA	NA
DGE0000479	1330.96	1322.65	1339.28	1.01257	0.0180229	0.971213	1	NA	NA
DGE0004575	205.994	204.72	207.269	1.01245	0.0178545	0.936623	1	NA	NA
DGE0004594	205.994	204.72	207.269	1.01245	0.0178545	0.936623	1	NA	NA
DGE0002955	309.991	308.083	311.9	1.01239	0.0177641	0.967512	1	NA	NA
DGE0001638	516.986	513.806	520.165	1.01238	0.0177461	0.966069	1	NA	NA
DGE0002467	362.49	360.266	364.714	1.01234	0.0176999	0.96545	1	NA	NA
DGE0000735	989.473	983.457	995.489	1.01223	0.0175431	0.975322	1	NA	NA
DGE0004523	208.994	207.73	210.258	1.01217	0.0174524	0.937201	1	NA	NA
DGE0001058	731.98	727.557	736.402	1.01216	0.0174335	0.973579	1	NA	NA
DGE0004459	212.994	211.744	214.244	1.01181	0.0169338	0.937953	1	NA	NA
DGE0000503	1294.97	1287.53	1302.41	1.01156	0.0165781	0.974293	1	NA	NA
DGE0004334	217.994	216.762	219.227	1.01137	0.0163123	0.939516	1	NA	NA
DGE0004311	218.994	217.765	220.223	1.01129	0.0161915	0.94035	1	NA	NA
DGE0001088	714.482	710.497	718.466	1.01122	0.01609	0.977791	1	NA	NA
DGE0004309	219.994	218.769	221.22	1.0112	0.0160717	0.941148	1	NA	NA
DGE0001183	662.983	659.317	666.648	1.01112	0.015953	0.970216	1	NA	NA
DGE0000903	829.479	824.899	834.058	1.0111	0.0159294	0.980699	1	NA	NA
DGE0002280	388.49	386.358	390.622	1.01104	0.0158353	0.968111	1	NA	NA
DGE0004224	222.994	221.78	224.209	1.01095	0.0157188	0.943565	1	NA	NA
DGE0001668	507.487	504.774	510.2	1.01075	0.0154255	0.971116	1	NA	NA
DGE0000078	4795.88	4770.77	4820.99	1.01053	0.015109	0.976796	1	NA	NA
DGE0003236	285.493	283.998	286.988	1.01053	0.0151069	0.973823	1	NA	NA
DGE0004077	229.994	228.804	231.185	1.0104	0.0149311	0.948835	1	NA	NA
DGE0000745	981.476	976.432	986.52	1.01033	0.0148289	0.980634	1	NA	NA
DGE0004025	232.994	231.815	234.174	1.01018	0.014608	0.95093	1	NA	NA
DGE0000799	931.978	927.259	936.696	1.01018	0.014608	0.981984	1	NA	NA
DGE0003139	291.493	290.019	292.967	1.01016	0.0145868	0.975204	1	NA	NA
DGE0000473	1342.47	1335.69	1349.24	1.01014	0.0145573	0.978268	1	NA	NA
DGE0000623	1125.47	1119.94	1131.01	1.00989	0.0141954	0.980382	1	NA	NA
DGE0000262	2148.95	2138.52	2159.38	1.00976	0.0140087	0.979194	1	NA	NA
DGE0000831	898.479	894.143	902.815	1.0097	0.0139258	0.983639	1	NA	NA
DGE0000218	2352.45	2341.23	2363.66	1.00958	0.0137578	0.979138	1	NA	NA
DGE0003851	241.994	240.847	243.142	1.00953	0.0136869	0.956611	1	NA	NA
DGE0003802	244.994	243.857	246.132	1.00933	0.0133949	0.958318	1	NA	NA
DGE0001049	734.983	731.571	738.395	1.00933	0.0133949	0.98086	1	NA	NA
DGE0002979	307.493	306.076	308.91	1.00926	0.0132991	0.977994	1	NA	NA
DGE0003712	249.995	248.875	251.114	1.009	0.0129237	0.960952	1	NA	NA
DGE0000106	3821.42	3804.37	3838.46	1.00896	0.0128694	0.980045	1	NA	NA
DGE0003699	250.995	249.878	252.111	1.00893	0.0128318	0.961452	1	NA	NA
DGE0001664	506.989	504.774	509.204	1.00878	0.012605	0.976865	1	NA	NA
DGE0000102	3940.92	3923.79	3958.04	1.00873	0.0125371	0.98056	1	NA	NA
DGE0002857	318.493	317.115	319.872	1.00869	0.0124889	0.979371	1	NA	NA
DGE0001651	509.989	507.785	512.193	1.00868	0.0124711	0.97702	1	NA	NA
DGE0001936	447.49	445.566	449.415	1.00864	0.0124079	0.979937	1	NA	NA
[truncated: 2,159 more rows]
